# Supplementary material for: Crystal structure of rac-3-hy­droxy-2-(p-tol­yl)-2,3,3a,4,7,7a-hexa­hydro-1H-4,7-methano­isoindol-1-one
Source: Acta Crystallogr E Crystallogr Commun. 2015 Feb 4;71(Pt 3):o143–4. doi: 10.1107/S2056989015001942 (PMC4350749; doi:10.1107/S2056989015001942)
Supplement: Supplementary file 1 [file e-71-0o143-sup1.cif]

##############################################################################
#                                                                            #
# This CIF contains the data in a paper accepted for publication in          #
# Acta Crystallographica Section E. It conforms to the requirements of       #
# Notes for Authors for Acta Crystallographica Section E, and has been       #
# peer reviewed under the auspices of the IUCr Commission on Journals.       #
#                                                                            #
# Full details of the Crystallographic Information File format               #
# are given in the paper "The Crystallographic Information File (CIF):       #
# a New Standard Archive File for Crystallography" by S. R. Hall, F. H.      #
# Allen and I. D. Brown [Acta Cryst. (1991), A47, 655-685].                  #
#                                                                            #
# The current version of the core CIF dictionary is obtainable from          #
# ftp://ftp.iucr.org/pub/cif_core.dic.                                       #
#                                                                            #
# Software is freely available for graphical display of the structure(s)     #
# in this CIF. For information consult the CIF software page                 #
# http://www.iucr.org/resources/cif/software.                                #
#                                                                            #
# This file may be used for bona fide research purposes within the           #
# scientific community so long as proper attribution is given to the journal # 
# article from which it was obtained.                                        #
#                                                                            #
##############################################################################
data_global
_audit_creation_method     SHELXL-97
_journal_date_recd_electronic     2015-01-26
_journal_date_accepted     2015-01-29
_journal_name_full     'Acta Crystallographica, Section E'
_journal_year     2015
_journal_volume     71
_journal_issue      3
_journal_page_first     o143
_journal_page_last     o144
_journal_paper_category     HO
_journal_paper_doi     10.1107/S2056989015001942
_journal_coeditor_code     SU5074
_publ_contact_author_name     'Aslanta\,s, Mehmet'
_publ_contact_author_address
;
Department of Physics
University of Kahramanmaras Sutcuimam
Avsar Campus 46100
Kahramanmaras
Turkey
;
_publ_contact_author_email     aslantasmehmet@gmail.com
_publ_contact_author_fax     '90(344)2801053'
_publ_contact_author_phone     '90(344)2801430'
_publ_section_title
;\
Crystal structure of
<i>rac</i>-3-hydroxy-2-(<i>p</i>-tolyl)-2,3,3a,4,7,7a-hexahydro-1<i>H</i>-4,\
7-methanoisoindol-1-one
;
_publ_section_title_footnote     .
loop_
    _publ_author_name
    _publ_author_address
    'Aslanta\,s, Mehmet '
;
Department of Physics,
Faculty of Sciences and Arts,
University of Kahramanmaras Sutcuimam,
Avsar Campus 46100
Kahramanmaras
Turkey
;
    '\,Celik, Cumali'
;
Yalova Community Collage,
University of Yalova,
77200 Yalova
Turkey
;
    '\,Celik, \"Omer'
;
Science and Technology Application and Research Center,
Dicle University,
21280 Diyarbak\?ir
Turkey
;
    'Karayel, Arzu'
;
Department of Physics,
Faculty of Sciences and Arts,
Hitit University,
19030 \,Corum
Turkey
Department of Physics,
Bilkent University,
06800 Ankara
Turkey
;
_publ_section_synopsis     .
data_I
_database_code_depnum_ccdc_archive 'CCDC 1046290'
_chemical_name_systematic
;\
<i>rac</i>-3-Hydroxy-2-(<i>p</i>-tolyl)-2,3,3a,4,7,7a-hexahydro-1<i>H</i>-\
4,7-methanoisoindol-1-one
;
_chemical_name_common
;
4-(4-Methylphenyl)-4-azatricyclo[5.2.1.0^2,6^]dec-8-ene-3,5-dione
;
_chemical_formula_moiety     'C16 H17 N O2'
_chemical_formula_sum     'C16 H17 N O2'
_chemical_formula_iupac     'C16 H17 N O2'
_chemical_formula_weight     255.31
_chemical_melting_point     ?
_symmetry_cell_setting     monoclinic
_symmetry_space_group_name_H-M     'P 21/c'
_symmetry_space_group_name_Hall     '-P 2ybc'
loop_
    _symmetry_equiv_pos_as_xyz
    'x, y, z'
    '-x, y+1/2, -z+1/2'
    '-x, -y, -z'
    'x, -y-1/2, z-1/2'
_cell_length_a     6.5067(2)
_cell_length_b     9.7385(2)
_cell_length_c     21.0780(5)
_cell_angle_alpha     90.00
_cell_angle_beta     97.1540(10)
_cell_angle_gamma     90.00
_cell_volume     1325.22(6)
_cell_formula_units_Z     4
_cell_measurement_reflns_used     5019
_cell_measurement_theta_min     3.6
_cell_measurement_theta_max     33.2
_cell_measurement_temperature     296
_exptl_crystal_description     'prism'
_exptl_crystal_colour     'colourless'
_exptl_crystal_size_max     0.45
_exptl_crystal_size_mid     0.25
_exptl_crystal_size_min     0.15
_exptl_crystal_density_diffrn     1.280
_exptl_crystal_density_meas     ?
_exptl_crystal_density_method     'not measured'
_exptl_crystal_F_000     544
_exptl_absorpt_coefficient_mu     0.084
_exptl_absorpt_correction_type     multi-scan
_exptl_absorpt_process_details
;
(Blessing, 1995)
;
_exptl_absorpt_correction_T_min     0.9631
_exptl_absorpt_correction_T_max     0.9875
_exptl_special_details     ?
_diffrn_ambient_temperature     296
_diffrn_radiation_type     MoK\a
_diffrn_radiation_wavelength     0.71073
_diffrn_radiation_source     'fine-focus sealed tube'
_diffrn_radiation_monochromator     graphite
_diffrn_measurement_device_type     'Bruker APEXII'
_diffrn_measurement_method     '\f and \w scans'
_diffrn_detector_area_resol_mean     ?
_diffrn_reflns_number     28760
_diffrn_reflns_av_R_equivalents     0.0225
_diffrn_reflns_av_sigmaI/netI     0.0169
_diffrn_reflns_theta_min     3.59
_diffrn_reflns_theta_max     33.21
_diffrn_reflns_theta_full     33.21
_diffrn_measured_fraction_theta_max     0.993
_diffrn_measured_fraction_theta_full     0.993
_diffrn_reflns_limit_h_min     -5
_diffrn_reflns_limit_h_max     9
_diffrn_reflns_limit_k_min     -14
_diffrn_reflns_limit_k_max     15
_diffrn_reflns_limit_l_min     -32
_diffrn_reflns_limit_l_max     32
_diffrn_reflns_reduction_process     'Lp corrections applied'
_diffrn_standards_number     0
_diffrn_standards_interval_count     ?
_diffrn_standards_interval_time     0
_diffrn_standards_decay_%     0
_refine_special_details
;
Refinement of <i>F</i>^2^ against ALL reflections. The weighted <i>R</i>-factor
<i>wR</i> and goodness of fit <i>S</i> are based on <i>F</i>^2^, conventional
<i>R</i>-factors <i>R</i> are based on <i>F</i>, with <i>F</i> set to zero for
negative <i>F</i>^2^. The threshold expression of <i>F</i>^2^ >
\s(<i>F</i>^2^) is used only for calculating <i>R</i>-factors(gt) <i>etc</i>.
and is not relevant to the choice of reflections for refinement.
<i>R</i>-factors based on <i>F</i>^2^ are statistically about twice as large
as those based on <i>F</i>, and <i>R</i>- factors based on ALL data will be
even larger.
;
_reflns_number_total     5019
_reflns_number_gt     3930
_reflns_threshold_expression     >2sigma(I)
_refine_ls_structure_factor_coef     Fsqd
_refine_ls_matrix_type     full
_refine_ls_R_factor_all     0.0816
_refine_ls_R_factor_gt     0.0626
_refine_ls_wR_factor_gt     0.1602
_refine_ls_wR_factor_ref     0.1795
_refine_ls_goodness_of_fit_ref     1.086
_refine_ls_restrained_S_all     1.086
_refine_ls_number_reflns     5019
_refine_ls_number_parameters     180
_refine_ls_number_restraints     0
_refine_ls_hydrogen_treatment     mixed
_refine_ls_weighting_scheme     calc
_refine_ls_weighting_details
         'calc w=1/[\s^2^(Fo^2^)+(0.0762P)^2^+0.4345P] where P=(Fo^2^+2Fc^2^)/3'
_atom_sites_solution_hydrogens     geom
_atom_sites_solution_primary     direct
_atom_sites_solution_secondary     difmap
_refine_ls_shift/su_max     0.000
_refine_ls_shift/su_mean     0.000
_refine_diff_density_max     0.404
_refine_diff_density_min     -0.381
_refine_ls_extinction_method     none
_refine_ls_extinction_coef     ?
loop_
    _atom_type_symbol
    _atom_type_description
    _atom_type_scat_dispersion_real
    _atom_type_scat_dispersion_imag
    _atom_type_scat_source
    'C' 'C' 0.0033 0.0016
                         'International Tables Vol C Tables 4.2.6.8 and 6.1.1.4'
    'H' 'H' 0.0000 0.0000
                         'International Tables Vol C Tables 4.2.6.8 and 6.1.1.4'
    'N' 'N' 0.0061 0.0033
                         'International Tables Vol C Tables 4.2.6.8 and 6.1.1.4'
    'O' 'O' 0.0106 0.0060
                         'International Tables Vol C Tables 4.2.6.8 and 6.1.1.4'
_computing_data_collection
;
APEX2 (Bruker, 2007)
;
_computing_cell_refinement
;
SAINT (Bruker, 2007)
;
_computing_data_reduction
;
SAINT (Bruker, 2007)
;
_computing_structure_solution
;
SHELXS-97 (Sheldrick, 2008)
;
_computing_structure_refinement
;
SHELXL-97 (Sheldrick, 2008)
;
_computing_molecular_graphics
;
Ortep-3 for Windows (Farrugia, 2012)
;
_computing_publication_material
;
WinGX publication routines (Farrugia, 2012)
;
loop_
    _atom_site_type_symbol
    _atom_site_label
    _atom_site_fract_x
    _atom_site_fract_y
    _atom_site_fract_z
    _atom_site_U_iso_or_equiv
    _atom_site_adp_type
    _atom_site_calc_flag
    _atom_site_refinement_flags
    _atom_site_occupancy
    _atom_site_symmetry_multiplicity
    _atom_site_disorder_assembly
    _atom_site_disorder_group
    O O1 0.45122(14) 1.12217(12) 0.27036(6) 0.0443(3) Uani d . 1 1 . .
    H H2 0.5256 1.0905 0.3011 0.066 Uiso calc R 1 1 . .
    O O2 -0.18121(15) 0.99108(14) 0.30186(6) 0.0498(3) Uani d . 1 1 . .
    C C16 -0.0698(3) 1.0387(2) 0.09543(8) 0.0528(4) Uani d . 1 1 . .
    C C1 0.4966(4) 0.7713(3) 0.53749(9) 0.0695(6) Uani d . 1 1 . .
    H H1A 0.4064 0.7943 0.5686 0.104 Uiso calc R 1 1 . .
    H H1B 0.6307 0.8110 0.5498 0.104 Uiso calc R 1 1 . .
    H H1C 0.5094 0.6733 0.5350 0.104 Uiso calc R 1 1 . .
    H H16A -0.073(3) 1.138(2) 0.0867(10) 0.057(6) Uiso d . 1 1 . .
    H H16B -0.110(4) 0.990(2) 0.0570(12) 0.066(6) Uiso d . 1 1 . .
    N N1 0.16608(15) 0.98524(11) 0.29178(5) 0.0303(2) Uani d . 1 1 . .
    C C11 0.30916(17) 1.02207(13) 0.24528(6) 0.0323(2) Uani d . 1 1 . .
    H H11 0.3825 0.9402 0.2330 0.039 Uiso calc R 1 1 . .
    C C5 0.24201(17) 0.92979(12) 0.35282(6) 0.0303(2) Uani d . 1 1 . .
    C C8 -0.03527(18) 1.01463(13) 0.27142(7) 0.0337(2) Uani d . 1 1 . .
    C C9 -0.05367(19) 1.07927(14) 0.20645(7) 0.0363(3) Uani d . 1 1 . .
    H H9 -0.1068 1.1733 0.2075 0.044 Uiso calc R 1 1 . .
    C C10 0.16740(19) 1.07774(14) 0.18773(6) 0.0351(3) Uani d . 1 1 . .
    H H10 0.2096 1.1710 0.1777 0.042 Uiso calc R 1 1 . .
    C C6 0.4272(2) 0.85725(15) 0.36000(7) 0.0387(3) Uani d . 1 1 . .
    H H6 0.4973 0.8419 0.3248 0.046 Uiso calc R 1 1 . .
    C C2 0.4079(2) 0.82658(16) 0.47322(7) 0.0440(3) Uani d . 1 1 . .
    C C7 0.5078(2) 0.80753(17) 0.41974(7) 0.0455(3) Uani d . 1 1 . .
    H H7 0.6327 0.7600 0.4239 0.055 Uiso calc R 1 1 . .
    C C12 -0.1801(2) 0.99380(17) 0.15201(8) 0.0470(3) Uani d . 1 1 . .
    H H12 -0.3307 1.0066 0.1470 0.056 Uiso calc R 1 1 . .
    C C15 0.1436(3) 0.98780(17) 0.12617(7) 0.0448(3) Uani d . 1 1 . .
    H H15 0.2563 0.9944 0.0995 0.054 Uiso calc R 1 1 . .
    C C4 0.1392(2) 0.94992(18) 0.40597(7) 0.0459(3) Uani d . 1 1 . .
    H H4 0.0148 0.9981 0.4021 0.055 Uiso calc R 1 1 . .
    C C13 -0.1047(3) 0.84754(17) 0.16019(8) 0.0530(4) Uani d . 1 1 . .
    H H13 -0.1791 0.7734 0.1733 0.064 Uiso calc R 1 1 . .
    C C3 0.2228(3) 0.8979(2) 0.46493(8) 0.0534(4) Uani d . 1 1 . .
    H H3 0.1517 0.9115 0.5001 0.064 Uiso calc R 1 1 . .
    C C14 0.0870(3) 0.84423(17) 0.14533(8) 0.0520(4) Uani d . 1 1 . .
    H H14 0.1720 0.7672 0.1465 0.062 Uiso calc R 1 1 . .
loop_
    _atom_site_aniso_label
    _atom_site_aniso_U_11
    _atom_site_aniso_U_22
    _atom_site_aniso_U_33
    _atom_site_aniso_U_12
    _atom_site_aniso_U_13
    _atom_site_aniso_U_23
    O1 0.0241(4) 0.0503(6) 0.0575(6) -0.0066(4) 0.0005(4) 0.0026(5)
    O2 0.0203(4) 0.0751(8) 0.0549(6) 0.0010(4) 0.0079(4) 0.0096(5)
    C16 0.0568(9) 0.0558(9) 0.0421(8) -0.0040(8) -0.0091(7) 0.0114(7)
    C1 0.0762(14) 0.0834(14) 0.0453(9) -0.0020(11) -0.0064(9) 0.0202(9)
    N1 0.0193(4) 0.0366(5) 0.0347(5) 0.0025(3) 0.0030(3) 0.0021(4)
    C11 0.0218(4) 0.0375(6) 0.0380(6) 0.0015(4) 0.0058(4) 0.0020(5)
    C5 0.0244(5) 0.0332(5) 0.0328(5) 0.0007(4) 0.0022(4) -0.0013(4)
    C8 0.0204(4) 0.0377(6) 0.0424(6) 0.0021(4) 0.0019(4) 0.0008(5)
    C9 0.0254(5) 0.0377(6) 0.0444(7) 0.0034(4) -0.0011(4) 0.0061(5)
    C10 0.0300(5) 0.0356(6) 0.0395(6) -0.0011(4) 0.0037(4) 0.0071(5)
    C6 0.0287(5) 0.0496(7) 0.0379(6) 0.0092(5) 0.0050(5) 0.0037(5)
    C2 0.0466(7) 0.0473(8) 0.0361(6) -0.0043(6) -0.0026(5) 0.0045(5)
    C7 0.0358(6) 0.0540(8) 0.0450(7) 0.0090(6) -0.0013(5) 0.0087(6)
    C12 0.0351(6) 0.0562(9) 0.0464(8) -0.0055(6) -0.0089(6) 0.0091(6)
    C15 0.0477(8) 0.0496(8) 0.0372(7) 0.0010(6) 0.0063(6) 0.0052(6)
    C4 0.0422(7) 0.0590(9) 0.0377(7) 0.0157(6) 0.0093(5) -0.0018(6)
    C13 0.0641(10) 0.0452(8) 0.0459(8) -0.0178(7) -0.0079(7) 0.0030(6)
    C3 0.0587(9) 0.0672(10) 0.0358(7) 0.0103(8) 0.0121(6) -0.0004(7)
    C14 0.0711(11) 0.0396(7) 0.0436(8) 0.0024(7) -0.0003(7) -0.0026(6)
_geom_special_details
;
All e.s.d.'s (except the e.s.d. in the dihedral angle between two l.s. planes)
are estimated using the full covariance matrix. The cell e.s.d.'s are taken
into account individually in the estimation of e.s.d.'s in distances, angles
and torsion angles; correlations between e.s.d.'s in cell parameters are only
used when they are defined by crystal symmetry. An approximate (isotropic)
treatment of cell e.s.d.'s is used for estimating e.s.d.'s involving l.s.
planes.
;
loop_
    _geom_bond_atom_site_label_1
    _geom_bond_atom_site_label_2
    _geom_bond_site_symmetry_2
    _geom_bond_distance
    _geom_bond_publ_flag
    O1 C11 . 1.4008(16) ?
    O1 H2 . 0.8200 ?
    O2 C8 . 1.2320(16) ?
    C16 C12 . 1.531(2) ?
    C16 C15 . 1.539(2) ?
    C16 H16A . 0.99(2) ?
    C16 H16B . 0.95(2) ?
    C1 C2 . 1.505(2) ?
    C1 H1A . 0.9600 ?
    C1 H1B . 0.9600 ?
    C1 H1C . 0.9600 ?
    N1 C8 . 1.3574(14) ?
    N1 C5 . 1.4256(16) ?
    N1 C11 . 1.4776(15) ?
    C11 C10 . 1.5290(18) ?
    C11 H11 . 0.9800 ?
    C5 C4 . 1.3884(18) ?
    C5 C6 . 1.3885(17) ?
    C8 C9 . 1.4984(19) ?
    C9 C10 . 1.5383(18) ?
    C9 C12 . 1.566(2) ?
    C9 H9 . 0.9800 ?
    C10 C15 . 1.557(2) ?
    C10 H10 . 0.9800 ?
    C6 C7 . 1.3893(19) ?
    C6 H6 . 0.9300 ?
    C2 C7 . 1.382(2) ?
    C2 C3 . 1.383(2) ?
    C7 H7 . 0.9300 ?
    C12 C13 . 1.509(3) ?
    C12 H12 . 0.9800 ?
    C15 C14 . 1.513(2) ?
    C15 H15 . 0.9800 ?
    C4 C3 . 1.389(2) ?
    C4 H4 . 0.9300 ?
    C13 C14 . 1.324(3) ?
    C13 H13 . 0.9300 ?
    C3 H3 . 0.9300 ?
    C14 H14 . 0.9300 ?
loop_
    _geom_angle_atom_site_label_1
    _geom_angle_atom_site_label_2
    _geom_angle_atom_site_label_3
    _geom_angle_site_symmetry_1
    _geom_angle_site_symmetry_3
    _geom_angle
    _geom_angle_publ_flag
    C11 O1 H2 . . 109.5 ?
    C12 C16 C15 . . 93.78(12) ?
    C12 C16 H16A . . 115.2(12) ?
    C15 C16 H16A . . 113.0(13) ?
    C12 C16 H16B . . 114.7(15) ?
    C15 C16 H16B . . 109.9(15) ?
    H16A C16 H16B . . 109.4(19) ?
    C2 C1 H1A . . 109.5 ?
    C2 C1 H1B . . 109.5 ?
    H1A C1 H1B . . 109.5 ?
    C2 C1 H1C . . 109.5 ?
    H1A C1 H1C . . 109.5 ?
    H1B C1 H1C . . 109.5 ?
    C8 N1 C5 . . 125.28(10) ?
    C8 N1 C11 . . 113.71(10) ?
    C5 N1 C11 . . 120.96(9) ?
    O1 C11 N1 . . 111.06(11) ?
    O1 C11 C10 . . 110.93(11) ?
    N1 C11 C10 . . 104.17(9) ?
    O1 C11 H11 . . 110.2 ?
    N1 C11 H11 . . 110.2 ?
    C10 C11 H11 . . 110.2 ?
    C4 C5 C6 . . 118.85(12) ?
    C4 C5 N1 . . 121.80(11) ?
    C6 C5 N1 . . 119.32(11) ?
    O2 C8 N1 . . 124.90(13) ?
    O2 C8 C9 . . 125.12(11) ?
    N1 C8 C9 . . 109.98(11) ?
    C8 C9 C10 . . 105.05(10) ?
    C8 C9 C12 . . 114.92(11) ?
    C10 C9 C12 . . 103.28(12) ?
    C8 C9 H9 . . 111.0 ?
    C10 C9 H9 . . 111.0 ?
    C12 C9 H9 . . 111.0 ?
    C11 C10 C9 . . 106.91(10) ?
    C11 C10 C15 . . 116.70(11) ?
    C9 C10 C15 . . 102.71(11) ?
    C11 C10 H10 . . 110.0 ?
    C9 C10 H10 . . 110.0 ?
    C15 C10 H10 . . 110.0 ?
    C5 C6 C7 . . 120.04(13) ?
    C5 C6 H6 . . 120.0 ?
    C7 C6 H6 . . 120.0 ?
    C7 C2 C3 . . 117.07(13) ?
    C7 C2 C1 . . 121.32(16) ?
    C3 C2 C1 . . 121.61(16) ?
    C2 C7 C6 . . 121.98(13) ?
    C2 C7 H7 . . 119.0 ?
    C6 C7 H7 . . 119.0 ?
    C13 C12 C16 . . 100.44(15) ?
    C13 C12 C9 . . 106.51(11) ?
    C16 C12 C9 . . 99.46(12) ?
    C13 C12 H12 . . 116.0 ?
    C16 C12 H12 . . 116.0 ?
    C9 C12 H12 . . 116.0 ?
    C14 C15 C16 . . 99.98(14) ?
    C14 C15 C10 . . 107.43(12) ?
    C16 C15 C10 . . 99.24(13) ?
    C14 C15 H15 . . 115.9 ?
    C16 C15 H15 . . 115.9 ?
    C10 C15 H15 . . 115.9 ?
    C5 C4 C3 . . 119.75(14) ?
    C5 C4 H4 . . 120.1 ?
    C3 C4 H4 . . 120.1 ?
    C14 C13 C12 . . 107.37(14) ?
    C14 C13 H13 . . 126.3 ?
    C12 C13 H13 . . 126.3 ?
    C2 C3 C4 . . 122.30(14) ?
    C2 C3 H3 . . 118.9 ?
    C4 C3 H3 . . 118.9 ?
    C13 C14 C15 . . 107.95(15) ?
    C13 C14 H14 . . 126.0 ?
    C15 C14 H14 . . 126.0 ?
loop_
    _geom_torsion_atom_site_label_1
    _geom_torsion_atom_site_label_2
    _geom_torsion_atom_site_label_3
    _geom_torsion_atom_site_label_4
    _geom_torsion_site_symmetry_1
    _geom_torsion_site_symmetry_2
    _geom_torsion_site_symmetry_3
    _geom_torsion_site_symmetry_4
    _geom_torsion
    _geom_torsion_publ_flag
    C8 N1 C11 O1 . . . . 117.43(12) ?
    C5 N1 C11 O1 . . . . -60.01(14) ?
    C8 N1 C11 C10 . . . . -2.04(14) ?
    C5 N1 C11 C10 . . . . -179.48(11) ?
    C8 N1 C5 C4 . . . . -26.3(2) ?
    C11 N1 C5 C4 . . . . 150.86(14) ?
    C8 N1 C5 C6 . . . . 155.78(13) ?
    C11 N1 C5 C6 . . . . -27.09(17) ?
    C5 N1 C8 O2 . . . . -3.7(2) ?
    C11 N1 C8 O2 . . . . 178.96(13) ?
    C5 N1 C8 C9 . . . . 176.52(11) ?
    C11 N1 C8 C9 . . . . -0.79(15) ?
    O2 C8 C9 C10 . . . . -176.50(14) ?
    N1 C8 C9 C10 . . . . 3.26(15) ?
    O2 C8 C9 C12 . . . . -63.72(19) ?
    N1 C8 C9 C12 . . . . 116.04(13) ?
    O1 C11 C10 C9 . . . . -115.65(11) ?
    N1 C11 C10 C9 . . . . 3.91(13) ?
    O1 C11 C10 C15 . . . . 130.13(12) ?
    N1 C11 C10 C15 . . . . -110.31(12) ?
    C8 C9 C10 C11 . . . . -4.38(14) ?
    C12 C9 C10 C11 . . . . -125.16(11) ?
    C8 C9 C10 C15 . . . . 118.98(12) ?
    C12 C9 C10 C15 . . . . -1.79(13) ?
    C4 C5 C6 C7 . . . . -0.7(2) ?
    N1 C5 C6 C7 . . . . 177.28(13) ?
    C3 C2 C7 C6 . . . . -0.1(3) ?
    C1 C2 C7 C6 . . . . 179.60(17) ?
    C5 C6 C7 C2 . . . . 0.7(2) ?
    C15 C16 C12 C13 . . . . -50.25(14) ?
    C15 C16 C12 C9 . . . . 58.64(14) ?
    C8 C9 C12 C13 . . . . -45.60(17) ?
    C10 C9 C12 C13 . . . . 68.21(15) ?
    C8 C9 C12 C16 . . . . -149.55(12) ?
    C10 C9 C12 C16 . . . . -35.73(14) ?
    C12 C16 C15 C14 . . . . 49.62(15) ?
    C12 C16 C15 C10 . . . . -60.06(14) ?
    C11 C10 C15 C14 . . . . 51.45(17) ?
    C9 C10 C15 C14 . . . . -65.11(15) ?
    C11 C10 C15 C16 . . . . 155.05(12) ?
    C9 C10 C15 C16 . . . . 38.49(13) ?
    C6 C5 C4 C3 . . . . 0.1(2) ?
    N1 C5 C4 C3 . . . . -177.82(15) ?
    C16 C12 C13 C14 . . . . 33.93(16) ?
    C9 C12 C13 C14 . . . . -69.31(17) ?
    C7 C2 C3 C4 . . . . -0.6(3) ?
    C1 C2 C3 C4 . . . . 179.80(19) ?
    C5 C4 C3 C2 . . . . 0.5(3) ?
    C12 C13 C14 C15 . . . . -0.61(18) ?
    C16 C15 C14 C13 . . . . -32.66(17) ?
    C10 C15 C14 C13 . . . . 70.41(17) ?
loop_
    _geom_hbond_atom_site_label_D
    _geom_hbond_atom_site_label_H
    _geom_hbond_atom_site_label_A
    _geom_hbond_site_symmetry_A
    _geom_hbond_distance_DH
    _geom_hbond_distance_HA
    _geom_hbond_distance_DA
    _geom_hbond_angle_DHA
    C4 H4 O2 1_555 0.93 2.33 2.860(2) 116
    O1 H2 O2 1_655 0.82 2.14 2.7194(15) 128
    C13 H13 Cg1 2_545 0.93 2.94 3.6903(18) 139
    C16 H16A Cg4 2_555 0.99(2) 2.86(2) 3.692(2) 143.4(15)
