# Supplementary material for: Crystal structure of rac-3-hy­droxy-2-(p-tol­yl)-2,3,3a,4,7,7a-hexa­hydro-1H-4,7-methano­isoindol-1-one
Source: Acta Crystallogr E Crystallogr Commun. 2015 Feb 4;71(Pt 3):o143–4. doi: 10.1107/S2056989015001942 (PMC4350749; doi:10.1107/S2056989015001942)
Supplement: Supplementary file 2 [file e-71-0o143-Isup2.hkl]

#
# h,k,l, Fc-squared, Fo-squared, sigma(Fo-squared) and status flag
#
data_I
_shelx_title ' matrix_0m in P2(1)/c'
_shelx_refln_list_code          4
_shelx_F_calc_maximum      134.76
_exptl_crystal_F_000       544.00
_reflns_d_resolution_high  0.6488
 
loop_
 _symmetry_equiv_pos_as_xyz
 'x, y, z'
 '-x, y+1/2, -z+1/2'
 '-x, -y, -z'
 'x, -y-1/2, z-1/2'
 
_cell_length_a     6.5067
_cell_length_b     9.7385
_cell_length_c    21.0780
_cell_angle_alpha  90.000
_cell_angle_beta   97.154
_cell_angle_gamma  90.000
 
_shelx_F_squared_multiplier     1.000
 
loop_
 _refln_index_h
 _refln_index_k
 _refln_index_l
 _refln_F_squared_calc
 _refln_F_squared_meas
 _refln_F_squared_sigma
 _refln_observed_status
   7   0   0       22.99       20.02      0.89 o
   8   0   0      182.14      194.65      2.93 o
   9   0   0       60.96       53.04      1.53 o
   1   1   0      876.65      920.92      7.91 o
   2   1   0       29.26       17.68      0.51 o
   3   1   0      131.70      168.16      1.35 o
   4   1   0       25.88       12.33      0.78 o
   5   1   0       55.20       59.80      0.90 o
   6   1   0       79.46       66.21      1.53 o
   7   1   0       49.80       46.18      1.53 o
   8   1   0       14.24       16.06      1.15 o
   9   1   0        1.45        0.90      0.64 o
   0   2   0    18159.35    17783.83    148.21 o
   1   2   0    15110.08    15654.13    134.28 o
   2   2   0     4326.90     4583.90     28.88 o
   3   2   0      413.89      510.52      5.36 o
   4   2   0      126.81      146.44      2.29 o
   5   2   0      236.62      255.08      3.57 o
   6   2   0      302.45      282.14      4.08 o
   7   2   0       39.94       35.36      1.53 o
   8   2   0      128.33      131.69      3.06 o
   9   2   0       52.27       50.87      2.04 o
   1   3   0      937.29     1008.72      4.80 o
   2   3   0      665.83      642.31      4.68 o
   3   3   0        4.01        4.69      0.43 o
   4   3   0      207.31      222.31      2.75 o
   5   3   0      144.28      122.34      1.42 o
   6   3   0      108.95      114.57      1.67 o
   7   3   0       50.45       47.32      1.00 o
   8   3   0        0.78        1.26      0.89 o
   9   3   0       13.25       12.45      1.40 o
   0   4   0      881.54      960.44      5.52 o
   1   4   0     1448.91     1513.17      9.85 o
   2   4   0      914.25     1028.77      4.99 o
   3   4   0       95.67      107.58      1.65 o
   4   4   0       12.52       11.59      0.70 o
   5   4   0       15.48       18.15      0.85 o
   6   4   0      650.73      607.17      5.15 o
   7   4   0        0.18        0.32      0.42 o
   8   4   0       11.07       11.19      0.83 o
   9   4   0       83.67       97.22      1.74 o
   1   5   0       78.64       69.17      0.73 o
   2   5   0      519.51      514.50      4.65 o
   3   5   0       35.13       35.42      0.88 o
   4   5   0       20.92       17.56      0.98 o
   5   5   0       64.14       63.38      1.56 o
   6   5   0        1.20       -0.51      0.73 o
   7   5   0        0.18        0.65      0.52 o
   8   5   0        3.50        3.17      0.89 o
   9   5   0       56.48       64.45      1.58 o
   0   6   0     1496.23     1499.17     11.36 o
   1   6   0       84.85       83.73      0.82 o
   2   6   0       20.06       21.62      0.56 o
   3   6   0       51.33       56.63      1.25 o
   4   6   0      198.87      164.58      2.60 o
   5   6   0       14.22       12.17      0.98 o
   6   6   0       49.50       49.67      1.56 o
   7   6   0       32.12       32.35      1.37 o
   8   6   0       38.21       43.21      1.94 o
   9   6   0        8.39        8.41      1.25 o
   1   7   0       29.99       31.66      0.59 o
   2   7   0       32.55       27.98      0.73 o
   3   7   0      301.92      310.32      3.13 o
   4   7   0       37.33       41.03      1.49 o
   5   7   0        0.02       -0.31      0.58 o
   6   7   0        1.12        0.13      0.67 o
   7   7   0        0.04        0.18      0.78 o
   8   7   0       15.72       13.75      1.44 o
   0   8   0      114.64       90.89      1.37 o
   1   8   0        0.40       -0.27      0.27 o
   2   8   0        2.22        2.25      0.38 o
   3   8   0       46.31       44.97      1.66 o
   4   8   0        4.86        2.46      0.68 o
   5   8   0       25.14       24.68      1.49 o
   6   8   0       46.10       55.89      1.93 o
   7   8   0       27.30       22.41      1.47 o
   8   8   0       44.02       45.93      2.18 o
   1   9   0        2.29        1.31      0.37 o
   2   9   0       66.96       70.54      1.15 o
   3   9   0       33.62       32.74      1.33 o
   4   9   0       26.38       25.57      1.26 o
   5   9   0       25.34       26.12      1.67 o
   6   9   0        0.45       -0.10      0.73 o
   7   9   0        6.58        6.83      0.98 o
   0  10   0        8.15        9.99      1.03 o
   1  10   0        0.18       -0.21      0.38 o
   2  10   0       12.76       13.21      0.76 o
   3  10   0       18.67       22.61      1.20 o
   4  10   0       31.28       30.37      1.55 o
   5  10   0       13.04       16.33      1.35 o
   6  10   0       59.66       67.55      4.69 o
   7  10   0        1.36        2.21      0.85 o
   1  11   0        5.59        5.47      0.66 o
   2  11   0       54.11       60.84      1.32 o
   3  11   0        0.05        0.63      0.81 o
   4  11   0        5.45        5.25      1.46 o
   5  11   0       23.88       28.00      1.46 o
   6  11   0        2.75        3.16      0.81 o
   0  12   0       73.35       75.07      1.96 o
   1  12   0       47.01       53.70      1.34 o
   2  12   0        6.63        8.60      0.94 o
   3  12   0        0.81        0.15      0.83 o
   4  12   0        1.50        0.85      0.94 o
   5  12   0        7.79        7.21      1.12 o
   1  13   0        0.01       -0.62      0.65 o
   2  13   0        5.12        5.04      0.64 o
   3  13   0        7.15        7.95      1.67 o
   4  13   0        1.83        4.60      1.03 o
   0  14   0       20.39       24.53      2.30 o
   1  14   0        9.63       10.32      1.50 o
   2  14   0        2.04        1.19      0.82 o
   3  14   0        4.77        8.93      1.09 o
  -9   1   1        0.38        1.62      0.64 o
  -8   1   1       11.12       11.36      1.02 o
  -7   1   1       36.65       28.14      1.15 o
  -6   1   1      502.63      451.53      4.85 o
  -5   1   1      319.00      314.35      2.44 o
  -4   1   1     1113.78     1278.57     10.94 o
  -3   1   1       11.12       13.36      0.36 o
  -2   1   1      351.64      346.54      3.32 o
  -1   1   1     9590.22     9445.56     75.39 o
   1   1   1       13.93       22.37      0.46 o
   2   1   1     1630.28     1653.70     13.78 o
   3   1   1      360.52      451.28      5.47 o
   4   1   1       97.74       98.38      1.46 o
   5   1   1        2.50        4.90      0.36 o
   6   1   1      575.42      522.89      4.06 o
   7   1   1        2.87        1.98      0.64 o
   8   1   1        3.83        1.44      0.64 o
   9   1   1        5.27        7.40      1.02 o
  -9   2   1        0.98        2.71      0.77 o
  -8   2   1       95.07       92.00      2.55 o
  -7   2   1       24.41       18.94      1.28 o
  -6   2   1       25.25       14.25      1.15 o
  -5   2   1        0.66        0.90      0.51 o
  -4   2   1      748.51      801.35      5.80 o
  -3   2   1      179.80      201.86      2.81 o
  -2   2   1      637.76      658.38      3.44 o
  -1   2   1     2575.83     2737.86     17.97 o
   0   2   1       74.10       96.38      0.77 o
   1   2   1     1193.53     1232.79      6.01 o
   2   2   1      239.38      241.86      1.55 o
   3   2   1        6.59        6.78      0.24 o
   4   2   1      110.83      127.30      2.97 o
   5   2   1        0.08       -0.51      0.51 o
   6   2   1       33.63       23.63      1.40 o
   7   2   1       18.00       15.51      1.28 o
   8   2   1       24.42       22.37      1.66 o
   9   2   1        2.93        4.51      1.02 o
  -9   3   1        0.78        2.89      1.02 o
  -8   3   1        0.31        0.36      0.89 o
  -7   3   1       35.17       32.65      1.79 o
  -6   3   1      187.73      157.85      3.32 o
  -5   3   1      263.02      294.09      2.09 o
  -4   3   1      284.72      302.25      2.00 o
  -3   3   1      570.93      750.99      6.64 o
  -2   3   1      487.62      595.23      4.36 o
  -1   3   1     2306.21     2418.46     12.25 o
   0   3   1     1575.70     1571.32      5.79 o
   1   3   1     2122.49     2076.06     16.67 o
   2   3   1      120.43      132.25      1.56 o
   3   3   1      133.34      133.61      1.55 o
   4   3   1       97.85       82.62      0.96 o
   5   3   1      447.75      413.07      2.66 o
   6   3   1       96.81       88.38      1.67 o
   7   3   1       36.21       33.57      2.45 o
   8   3   1        0.20        0.75      0.44 o
   9   3   1        2.58        3.07      1.02 o
  -9   4   1       40.86       47.26      2.30 o
  -8   4   1       22.56       23.18      0.98 o
  -7   4   1        9.59        9.47      0.99 o
  -6   4   1        8.12        1.22      0.54 o
  -5   4   1       15.79       13.27      0.73 o
  -4   4   1       17.39       27.51      0.99 o
  -3   4   1      711.55      872.98     12.24 o
  -2   4   1      226.93      230.43      1.59 o
  -1   4   1       18.70       12.18      0.31 o
   0   4   1      873.65      985.05      4.21 o
   1   4   1      427.81      474.89      2.17 o
   2   4   1     2128.41     2304.54     10.26 o
   3   4   1       48.10       46.41      1.10 o
   4   4   1       16.28       16.01      0.80 o
   5   4   1      119.22      127.77      1.90 o
   6   4   1        6.87        9.58      0.75 o
   7   4   1        4.39        2.48      0.52 o
   8   4   1       55.26       56.89      1.46 o
   9   4   1        1.08        2.92      0.62 o
  -9   5   1        3.05        2.59      0.78 o
  -8   5   1        7.60       10.47      0.94 o
  -7   5   1       14.55       17.14      1.04 o
  -6   5   1       98.91       94.59      1.90 o
  -5   5   1       66.30       52.81      1.41 o
  -4   5   1      246.02      208.99      2.72 o
  -3   5   1        0.22       -0.26      0.26 o
  -2   5   1      493.28      543.89      3.21 o
  -1   5   1       44.66       36.57      0.71 o
   0   5   1        0.93        3.77      0.29 o
   1   5   1      802.79      803.12      3.47 o
   2   5   1      242.19      225.20      1.70 o
   3   5   1        5.93        9.69      0.55 o
   4   5   1      285.92      285.78      3.30 o
   5   5   1       93.12       88.33      1.81 o
   6   5   1        3.39        2.50      0.61 o
   7   5   1       20.71       21.41      1.13 o
   8   5   1        4.21        4.38      0.73 o
   9   5   1       34.65       38.66      1.41 o
  -9   6   1        1.16        2.53      0.66 o
  -8   6   1       13.15       15.37      2.29 o
  -7   6   1        2.10        0.82      0.61 o
  -6   6   1        3.80        1.91      0.94 o
  -5   6   1        0.95        2.11      0.61 o
  -4   6   1        0.85        0.72      0.54 o
  -3   6   1      446.47      481.07      3.84 o
  -2   6   1        5.61        8.58      0.48 o
  -1   6   1      122.44      141.59      1.15 o
   0   6   1       35.44       23.82      0.60 o
   1   6   1      107.04      133.33      1.18 o
   2   6   1        7.07       10.61      0.47 o
   3   6   1      291.53      291.87      5.00 o
   4   6   1        7.09        9.78      0.89 o
   5   6   1       51.10       51.33      1.56 o
   6   6   1       23.16       22.92      1.29 o
   7   6   1        2.24        4.47      0.76 o
   8   6   1        0.28       -0.54      0.54 o
   9   6   1        4.04        4.98      0.73 o
  -8   7   1       24.51       29.06      1.56 o
  -7   7   1        0.62       -0.61      0.61 o
  -6   7   1       37.16       41.92      1.59 o
  -5   7   1        9.52        4.01      0.80 o
  -4   7   1       32.08       36.85      2.45 o
  -3   7   1       30.77       25.64      1.07 o
  -2   7   1      191.10      196.98      1.70 o
  -1   7   1        3.17        2.29      0.27 o
   0   7   1      141.34      129.31      1.22 o
   1   7   1       63.46       80.96      0.87 o
   2   7   1       87.32       95.48      1.17 o
   3   7   1      331.98      328.08      3.27 o
   4   7   1        1.30        0.06      0.58 o
   5   7   1      129.81      126.31      2.60 o
   6   7   1       34.22       39.87      1.56 o
   7   7   1       13.19       11.71      1.07 o
   8   7   1       23.43       25.85      1.50 o
  -8   8   1        1.19       -0.18      0.67 o
  -7   8   1        3.30        4.93      0.89 o
  -6   8   1        0.65       -0.40      0.67 o
  -5   8   1        0.19       -0.18      0.63 o
  -4   8   1      139.07      133.72      2.17 o
  -3   8   1      117.93      107.78      1.93 o
  -2   8   1        5.42        3.98      0.47 o
  -1   8   1       22.10       22.26      0.67 o
   0   8   1      216.41      184.90      1.46 o
   1   8   1       92.95       82.15      1.00 o
   2   8   1       83.91       93.75      1.24 o
   3   8   1      359.59      335.98      3.52 o
   4   8   1       48.91       46.54      1.41 o
   5   8   1       19.97       15.25      1.25 o
   6   8   1        3.78        4.84      1.04 o
   7   8   1        1.77        0.17      0.78 o
   8   8   1       14.77       14.05      1.22 o
  -7   9   1       15.60       21.70      1.56 o
  -6   9   1       35.27       41.02      1.99 o
  -5   9   1        7.32        8.06      1.03 o
  -4   9   1        6.14        5.19      0.68 o
  -3   9   1        9.85       12.25      1.02 o
  -2   9   1       35.49       37.85      0.94 o
  -1   9   1       40.10       36.19      0.84 o
   0   9   1        0.23       -0.26      0.26 o
   1   9   1        0.80       -0.37      0.37 o
   2   9   1        0.35       -0.37      0.37 o
   3   9   1        9.81       10.68      0.86 o
   4   9   1       10.85        7.31      0.78 o
   5   9   1        4.97        3.83      0.85 o
   6   9   1       22.07       20.75      1.47 o
   7   9   1        2.17        2.09      1.01 o
  -7  10   1       10.89       12.37      1.26 o
  -6  10   1       16.28       23.48      1.65 o
  -5  10   1       13.34       13.63      1.26 o
  -4  10   1       36.44       35.88      1.54 o
  -3  10   1       79.49       76.16      1.84 o
  -2  10   1        9.47        8.63      0.67 o
  -1  10   1       11.70        9.06      0.51 o
   0  10   1        2.94        3.08      0.53 o
   1  10   1      116.35      115.23      1.35 o
   2  10   1       15.44       13.92      0.76 o
   3  10   1       72.29       65.11      1.87 o
   4  10   1       54.92       53.45      1.62 o
   5  10   1       20.30       25.72      1.71 o
   6  10   1       24.25       25.31      1.71 o
   7  10   1        3.79        4.69      1.13 o
  -6  11   1        0.00        1.89      0.94 o
  -5  11   1       16.80       21.75      2.60 o
  -4  11   1        2.18       -0.30      3.07 o
  -3  11   1       23.28       20.17      1.43 o
  -2  11   1        2.27        2.47      0.50 o
  -1  11   1        0.51        0.63      0.87 o
   0  11   1        0.64       -0.57      0.57 o
   1  11   1        0.03        0.53      0.72 o
   2  11   1        7.25        7.58      0.73 o
   3  11   1        3.75        0.90      1.98 o
   4  11   1        0.37       -1.62      1.77 o
   5  11   1       22.42       24.96      1.42 o
   6  11   1        5.98        5.63      0.99 o
  -6  12   1       18.18       17.50      2.17 o
  -5  12   1        4.35        2.59      1.28 o
  -4  12   1        2.25        1.26      0.90 o
  -3  12   1       32.72       28.89      2.81 o
  -2  12   1        3.04        2.57      0.52 o
  -1  12   1        0.70       -0.25      0.74 o
   0  12   1       12.97       13.67      0.80 o
   1  12   1        1.55        1.28      0.70 o
   2  12   1        0.89        0.81      0.65 o
   3  12   1       26.69       24.95      1.67 o
   4  12   1        7.82        4.44      1.01 o
   5  12   1        6.30        3.25      0.99 o
  -5  13   1        5.38        3.25      1.15 o
  -4  13   1        9.55        9.86      2.14 o
  -3  13   1       16.67       12.11      1.46 o
  -2  13   1        2.56        2.92      1.01 o
  -1  13   1        8.51        9.29      1.55 o
   0  13   1        4.84        3.32      0.79 o
   1  13   1        0.00        0.08      0.78 o
   2  13   1        0.00        0.11      0.66 o
   3  13   1        0.03       -0.48      1.51 o
   4  13   1        0.77       -1.10      1.10 o
  -3  14   1       11.78       14.13      1.20 o
  -2  14   1        1.28        1.90      0.69 o
  -1  14   1        0.04       -0.36      0.64 o
   0  14   1        0.03        2.35      1.26 o
   1  14   1        0.08        1.35      0.65 o
   2  14   1        0.14        3.02      0.76 o
   3  14   1       10.34       11.01      1.26 o
   0  15   1        0.26       -0.09      0.81 o
   1   0   2      389.97      405.53      3.70 o
   2   0   2      346.24      388.55      4.48 o
   5   0   2       52.54       43.64      1.93 o
   6   0   2      132.34      116.54      1.91 o
   7   0   2      145.01      132.95      2.30 o
   8   0   2      233.13      218.28      3.44 o
   9   0   2       13.57       13.17      1.02 o
  -9   1   2        7.79        9.74      1.02 o
  -8   1   2        0.66        2.53      0.64 o
  -7   1   2        2.42        1.08      0.51 o
  -6   1   2       25.12       24.89      1.02 o
  -5   1   2       89.83      104.18      1.17 o
  -4   1   2      111.32      130.80      1.17 o
  -3   1   2        6.21        6.97      0.27 o
  -2   1   2      157.36      179.67      2.04 o
  -1   1   2       12.17        9.63      0.89 o
   1   1   2     3141.14     3247.83     18.72 o
   2   1   2       23.61       27.62      0.54 o
   3   1   2      150.41      186.09      1.62 o
   4   1   2      624.65      699.28      4.78 o
   5   1   2       27.41       22.87      0.67 o
   6   1   2       21.32       24.53      1.28 o
   7   1   2        0.03       -0.08      0.31 o
   8   1   2        0.92        0.04      0.40 o
   9   1   2        0.40        1.00      0.52 o
  -9   2   2       30.13       36.80      1.79 o
  -8   2   2      120.27      133.13      2.93 o
  -7   2   2        0.08       -0.64      0.64 o
  -6   2   2      341.75      328.14      4.46 o
  -5   2   2      171.58      168.31      2.81 o
  -4   2   2      133.68      118.86      2.50 o
  -3   2   2      251.08      294.59      3.57 o
  -2   2   2      243.51      248.70      1.60 o
  -1   2   2       56.16       56.49      0.86 o
   0   2   2    13031.00    13745.54     59.25 o
   1   2   2      941.09      900.41      5.28 o
   2   2   2      122.61      142.13      1.47 o
   3   2   2      251.69      224.62      2.32 o
   4   2   2        0.08       -0.11      0.11 o
   5   2   2        1.81        3.08      0.33 o
   6   2   2      211.30      191.90      1.96 o
   7   2   2        3.79        4.36      0.42 o
   8   2   2       36.08       32.05      1.25 o
   9   2   2       79.12       78.85      1.46 o
  -9   3   2        5.23        4.15      1.02 o
  -8   3   2       16.86       18.58      1.53 o
  -7   3   2        8.82        6.13      1.02 o
  -6   3   2      149.47      138.36      3.06 o
  -5   3   2        0.65       -0.32      0.32 o
  -4   3   2      172.49      162.61      1.71 o
  -3   3   2      200.51      255.89      1.84 o
  -2   3   2      210.22      202.25      2.63 o
  -1   3   2     2403.33     2496.53     11.06 o
   0   3   2     3072.09     3460.85     20.12 o
   1   3   2        0.80        1.38      0.22 o
   2   3   2      250.98      275.94      2.81 o
   3   3   2       28.73       20.41      0.59 o
   4   3   2      274.84      305.52      2.17 o
   5   3   2       80.46       87.17      1.05 o
   6   3   2       21.47       22.73      0.85 o
   7   3   2        8.93       12.64      0.73 o
   8   3   2        2.99        6.17      1.20 o
   9   3   2        0.06        1.10      0.44 o
  -9   4   2       25.78       31.93      2.17 o
  -8   4   2       14.58       15.95      0.85 o
  -7   4   2        5.37        3.14      0.52 o
  -6   4   2      180.97      179.58      2.97 o
  -5   4   2       20.99       16.78      0.83 o
  -4   4   2        9.38       10.18      0.64 o
  -3   4   2        8.72       11.97      0.67 o
  -2   4   2      909.01      926.05      4.92 o
  -1   4   2      484.82      513.49      2.14 o
   0   4   2      196.87      206.91      1.25 o
   1   4   2     1725.47     1787.32      7.69 o
   2   4   2     2453.78     2503.71     11.11 o
   3   4   2      124.27      106.53      3.28 o
   4   4   2       84.34       73.97      1.41 o
   5   4   2      336.13      304.11      3.25 o
   6   4   2       59.05       51.43      1.34 o
   7   4   2        0.85        1.22      0.54 o
   8   4   2       14.91       15.97      0.97 o
   9   4   2       19.38       18.20      1.06 o
  -9   5   2       12.49       15.45      1.01 o
  -8   5   2        0.19       -0.46      0.46 o
  -7   5   2        5.81        8.45      0.83 o
  -6   5   2       30.95       29.26      1.22 o
  -5   5   2      250.55      240.16      2.94 o
  -4   5   2        1.29       -0.07      0.47 o
  -3   5   2      250.99      283.72      2.54 o
  -2   5   2        2.33        0.00      0.26 o
  -1   5   2     1221.84     1301.09      4.80 o
   0   5   2      828.80      897.85      3.68 o
   1   5   2     1294.34     1439.29      5.75 o
   2   5   2      155.31      164.27      1.41 o
   3   5   2       48.95       61.99      1.14 o
   4   5   2       85.17       69.10      1.56 o
   5   5   2        3.97        6.57      0.70 o
   6   5   2        1.25        0.43      0.58 o
   7   5   2       14.03       13.56      1.01 o
   8   5   2        3.82        5.67      0.73 o
   9   5   2        2.41        2.71      0.64 o
  -9   6   2       16.16       20.00      1.40 o
  -8   6   2        0.00        1.29      0.61 o
  -7   6   2       17.37       14.95      1.07 o
  -6   6   2       37.84       35.70      1.44 o
  -5   6   2       52.73       48.77      1.53 o
  -4   6   2       59.90       57.95      1.53 o
  -3   6   2        0.40       -0.37      0.37 o
  -2   6   2      357.78      362.00      2.28 o
  -1   6   2       66.24       64.80      0.86 o
   0   6   2      265.09      254.29      1.65 o
   1   6   2      228.31      249.45      1.54 o
   2   6   2       17.46       23.64      0.63 o
   3   6   2      112.29      102.67      1.62 o
   4   6   2       73.20       74.25      1.83 o
   5   6   2       62.56       51.57      2.76 o
   6   6   2       54.51       55.18      2.40 o
   7   6   2        0.02       -0.15      0.77 o
   8   6   2       33.90       35.13      1.53 o
   9   6   2       13.56       15.45      1.13 o
  -8   7   2        1.80        0.59      0.67 o
  -7   7   2        4.31        3.13      0.80 o
  -6   7   2        5.21        0.45      0.72 o
  -5   7   2       17.77       15.87      1.35 o
  -4   7   2       74.63       75.00      5.16 o
  -3   7   2       25.52       31.20      1.15 o
  -2   7   2        3.59        7.21      0.51 o
  -1   7   2       55.24       46.96      0.65 o
   0   7   2       44.09       55.75      0.77 o
   1   7   2       62.74       62.03      0.80 o
   2   7   2       76.54       78.16      1.18 o
   3   7   2       27.37       24.38      1.38 o
   4   7   2       41.35       38.46      1.77 o
   5   7   2        7.56        5.41      1.15 o
   6   7   2        2.66        2.14      0.76 o
   7   7   2        7.42        6.86      1.10 o
   8   7   2        0.20       -0.67      0.67 o
  -8   8   2        8.52       10.79      1.08 o
  -7   8   2       72.15       78.32      2.24 o
  -6   8   2        3.04        1.71      0.89 o
  -5   8   2        0.42       -0.61      0.61 o
  -4   8   2       69.45       64.46      1.66 o
  -3   8   2       19.41       20.15      1.54 o
  -2   8   2        0.02        0.62      0.35 o
  -1   8   2       81.76       84.37      1.14 o
   0   8   2      270.44      258.96      2.01 o
   1   8   2        6.74        8.13      0.53 o
   2   8   2       76.70       77.58      1.45 o
   3   8   2       37.72       38.45      1.37 o
   4   8   2       42.78       43.33      1.48 o
   5   8   2       16.67       13.10      1.16 o
   6   8   2       27.97       25.23      1.56 o
   7   8   2        0.43        1.66      0.83 o
   8   8   2        8.16        5.99      0.94 o
  -8   9   2       26.85       25.98      2.17 o
  -7   9   2        7.00        9.38      1.12 o
  -6   9   2        7.48        7.86      1.08 o
  -5   9   2       37.27       36.33      1.83 o
  -4   9   2       10.49       12.84      1.27 o
  -3   9   2       25.24       19.02      1.09 o
  -2   9   2       11.56       15.88      0.72 o
  -1   9   2       13.95       11.58      0.57 o
   0   9   2      108.32       98.01      1.24 o
   1   9   2       36.18       30.47      0.84 o
   2   9   2       20.88       17.99      0.80 o
   3   9   2       12.62       12.17      0.93 o
   4   9   2       52.71       45.95      1.49 o
   5   9   2        0.09       -1.09      1.09 o
   6   9   2        3.82        8.03      1.35 o
   7   9   2        2.16        2.18      1.25 o
  -7  10   2        6.50        8.23      1.46 o
  -6  10   2       32.31       33.91      1.89 o
  -5  10   2        3.52        2.89      0.81 o
  -4  10   2        0.02        0.00      0.72 o
  -3  10   2       20.72       20.87      1.41 o
  -2  10   2        1.10        0.31      0.49 o
  -1  10   2        0.21       -0.41      0.41 o
   0  10   2       18.72       18.53      0.74 o
   1  10   2       48.08       48.62      1.62 o
   2  10   2        2.17       -0.38      0.55 o
   3  10   2       10.86       12.67      1.24 o
   4  10   2        1.94        0.92      0.75 o
   5  10   2        4.37        2.74      0.85 o
   6  10   2        1.18       -0.25      1.06 o
   7  10   2        0.49        0.09      0.72 o
  -6  11   2        0.43        0.63      0.81 o
  -5  11   2        0.05       -0.56      0.56 o
  -4  11   2        0.95       -0.14      0.76 o
  -3  11   2        2.07        1.31      0.94 o
  -2  11   2        0.57       -0.27      0.45 o
  -1  11   2        7.18        6.75      0.57 o
   0  11   2        4.99        3.21      0.60 o
   1  11   2        0.06       -0.19      0.49 o
   2  11   2       48.17       47.21      1.21 o
   3  11   2        2.78        1.60      1.30 o
   4  11   2       10.96        8.97      1.17 o
   5  11   2       37.47       35.04      1.59 o
   6  11   2        9.80       11.19      1.25 o
  -6  12   2       14.31        8.48      1.79 o
  -5  12   2        4.14        3.12      0.94 o
  -4  12   2        0.99       -0.84      0.84 o
  -3  12   2       14.05       13.88      1.40 o
  -2  12   2        8.85        9.66      0.66 o
  -1  12   2       41.28       42.64      1.71 o
   0  12   2       18.30       20.99      1.07 o
   1  12   2       63.83       62.65      1.57 o
   2  12   2        1.96        2.74      0.68 o
   3  12   2        1.21       -0.75      0.75 o
   4  12   2        1.25       -1.16      1.16 o
   5  12   2        1.31        0.12      1.61 o
  -5  13   2        0.04        0.36      1.15 o
  -4  13   2        0.15       -0.73      0.73 o
  -3  13   2        3.30        2.98      1.15 o
  -2  13   2       12.68       13.89      1.12 o
  -1  13   2        0.03        0.54      0.86 o
   0  13   2        3.69        4.17      0.71 o
   1  13   2        3.52        1.95      0.60 o
   2  13   2        7.55        8.26      0.84 o
   3  13   2        4.64        3.07      1.10 o
   4  13   2        1.20        0.71      0.89 o
  -3  14   2        4.48        5.45      1.12 o
  -2  14   2        0.98        0.95      0.81 o
  -1  14   2        7.24        7.85      0.88 o
   0  14   2       16.95       13.74      2.86 o
   1  14   2        0.73        1.68      0.71 o
   2  14   2        1.02       -0.65      0.65 o
   3  14   2        0.28        0.22      0.73 o
  -9   1   3       36.35       36.26      1.40 o
  -8   1   3       16.49       16.78      1.15 o
  -7   1   3        2.82        3.43      0.64 o
  -6   1   3      183.67      173.18      2.55 o
  -5   1   3      144.44      169.30      2.19 o
  -4   1   3      169.99      150.28      1.35 o
  -3   1   3       30.27       17.78      0.45 o
  -2   1   3     1076.57      965.59      5.80 o
  -1   1   3      884.39      775.51      4.87 o
   0   1   3     1045.77     1092.50      6.95 o
   1   1   3     2218.32     2386.96     14.07 o
   2   1   3      958.31      980.50      6.17 o
   3   1   3        7.49       11.04      0.35 o
   4   1   3      201.50      207.92      1.41 o
   5   1   3       22.70       28.03      0.52 o
   6   1   3      125.84      130.73      1.65 o
   7   1   3       68.43       61.73      1.05 o
   8   1   3       16.75       21.85      0.99 o
   9   1   3        8.11        8.89      0.72 o
  -9   2   3        0.86        1.80      0.77 o
  -8   2   3       23.38       33.19      1.66 o
  -7   2   3       23.32       22.37      1.28 o
  -6   2   3        1.92       -0.18      0.64 o
  -5   2   3       36.53       44.38      1.40 o
  -4   2   3      217.96      213.25      2.16 o
  -3   2   3       77.94       56.23      0.81 o
  -2   2   3      197.57      164.38      1.56 o
  -1   2   3      842.28      882.89      8.02 o
   0   2   3     8758.81     9296.40     35.89 o
   1   2   3      187.76      197.20      3.23 o
   2   2   3      611.98      570.06      4.10 o
   3   2   3      859.85      913.64      4.31 o
   4   2   3        2.92        6.75      0.30 o
   5   2   3       59.71       54.79      0.69 o
   6   2   3       48.31       46.54      1.04 o
   7   2   3        1.18        1.52      0.42 o
   8   2   3        0.37        0.25      0.42 o
   9   2   3        5.11        9.16      0.70 o
  -9   3   3       10.83       11.91      1.40 o
  -8   3   3        0.02       -0.77      0.77 o
  -7   3   3        0.00        0.72      0.77 o
  -6   3   3        4.63        3.84      0.44 o
  -5   3   3       73.82       71.32      0.96 o
  -4   3   3      236.19      184.55      2.26 o
  -3   3   3       13.08       19.89      0.48 o
  -2   3   3       46.20       55.65      1.61 o
  -1   3   3      710.59      724.21      3.17 o
   0   3   3     1926.97     2091.97      7.61 o
   1   3   3     1750.06     1868.59      7.47 o
   2   3   3      248.79      243.45      2.92 o
   3   3   3      129.26      138.80      1.73 o
   4   3   3       21.94       21.29      0.53 o
   5   3   3       19.29       21.53      1.56 o
   6   3   3        0.46       -0.40      0.40 o
   7   3   3       46.37       48.21      1.29 o
   8   3   3        3.31        2.52      0.52 o
   9   3   3       91.75      103.95      1.93 o
  -9   4   3        1.19        1.08      0.89 o
  -8   4   3        8.40       10.03      0.89 o
  -7   4   3       18.37       16.01      0.94 o
  -6   4   3        9.50        6.22      0.64 o
  -5   4   3        9.85       12.32      1.06 o
  -4   4   3      110.32      130.39      2.20 o
  -3   4   3       84.14       77.97      1.38 o
  -2   4   3      238.53      253.21      1.64 o
  -1   4   3        9.54       12.50      0.36 o
   0   4   3       88.00       82.22      0.82 o
   1   4   3      806.74      950.98      3.84 o
   2   4   3      231.14      222.18      2.16 o
   3   4   3        1.45        4.11      0.54 o
   4   4   3       55.74       55.89      1.29 o
   5   4   3       16.46       12.67      0.80 o
   6   4   3        0.98        1.71      0.63 o
   7   4   3        2.81        3.51      0.61 o
   8   4   3        2.22        2.85      0.64 o
   9   4   3        8.66        6.75      1.25 o
  -9   5   3        5.97        7.96      0.75 o
  -8   5   3        5.13        3.16      0.66 o
  -7   5   3        0.44       -0.24      0.52 o
  -6   5   3       65.75       69.20      1.62 o
  -5   5   3       56.77       63.63      2.28 o
  -4   5   3      110.74      105.39      1.87 o
  -3   5   3       51.73       64.61      1.42 o
  -2   5   3       71.45       74.03      1.02 o
  -1   5   3      357.37      348.45      1.87 o
   0   5   3        0.52       -0.15      0.24 o
   1   5   3      798.57      810.80      3.52 o
   2   5   3       67.24       52.28      0.96 o
   3   5   3      142.93      159.26      3.47 o
   4   5   3       58.27       56.01      1.47 o
   5   5   3       19.63       18.26      1.07 o
   6   5   3       47.00       43.21      1.98 o
   7   5   3        5.55        5.93      0.80 o
   8   5   3       21.98       21.63      1.41 o
   9   5   3       50.25       61.97      1.74 o
  -9   6   3       16.92       18.07      1.13 o
  -8   6   3       12.99       11.18      1.01 o
  -7   6   3        2.14        2.31      0.67 o
  -6   6   3       20.91       16.09      1.10 o
  -5   6   3       35.29       31.72      1.32 o
  -4   6   3        2.66        4.09      0.67 o
  -3   6   3      186.89      198.23      3.46 o
  -2   6   3      142.09      144.37      1.45 o
  -1   6   3        2.41       -0.14      0.18 o
   0   6   3       18.97        7.78      0.53 o
   1   6   3      165.31      157.24      1.18 o
   2   6   3       14.84       13.84      0.51 o
   3   6   3        0.74       -0.41      0.41 o
   4   6   3        1.35        0.23      0.61 o
   5   6   3       18.37       17.64      1.16 o
   6   6   3       51.90       45.33      2.97 o
   7   6   3        3.49        3.71      1.04 o
   8   6   3       14.10       13.10      1.16 o
  -8   7   3       26.15       27.18      1.47 o
  -7   7   3        5.44        4.30      0.81 o
  -6   7   3       88.96       86.39      2.18 o
  -5   7   3       28.12       24.84      1.46 o
  -4   7   3        0.01       -0.46      0.58 o
  -3   7   3        2.26        3.79      0.59 o
  -2   7   3       99.62       98.90      1.16 o
  -1   7   3       93.42      100.99      0.91 o
   0   7   3       37.46       33.46      0.87 o
   1   7   3        1.88        0.61      0.26 o
   2   7   3       39.72       35.66      0.80 o
   3   7   3       36.10       32.69      1.22 o
   4   7   3        6.12        6.63      0.85 o
   5   7   3       58.78       62.59      1.93 o
   6   7   3        2.06        2.52      0.89 o
   7   7   3        5.59        4.36      0.89 o
   8   7   3       63.00       63.06      1.99 o
  -8   8   3        2.13        2.32      0.70 o
  -7   8   3        5.38        4.70      1.09 o
  -6   8   3        0.15       -0.61      0.61 o
  -5   8   3       19.11       20.66      1.40 o
  -4   8   3       12.12        4.48      0.73 o
  -3   8   3       12.05       13.87      0.91 o
  -2   8   3        0.15       -0.27      0.28 o
  -1   8   3       21.29       17.80      0.55 o
   0   8   3        4.86        3.44      0.42 o
   1   8   3       14.54       14.50      0.89 o
   2   8   3        1.32        0.23      0.40 o
   3   8   3       51.20       46.76      1.42 o
   4   8   3        2.50        0.24      0.56 o
   5   8   3        0.30       -0.39      0.61 o
   6   8   3        0.39       -0.35      0.92 o
   7   8   3       33.37       31.10      2.08 o
   8   8   3        0.55        1.70      0.80 o
  -8   9   3        7.43        7.33      0.99 o
  -7   9   3        0.36        4.23      0.85 o
  -6   9   3       16.71       15.05      1.31 o
  -5   9   3        0.15       -0.67      0.67 o
  -4   9   3        1.81       -0.35      0.54 o
  -3   9   3        1.24        0.34      0.50 o
  -2   9   3       99.93      101.61      1.37 o
  -1   9   3        1.02        0.30      0.36 o
   0   9   3       30.45       31.25      0.87 o
   1   9   3       55.87       52.04      1.05 o
   2   9   3       16.60       20.61      0.78 o
   3   9   3        6.68        5.11      0.76 o
   4   9   3       59.96       58.22      1.58 o
   5   9   3        3.13        3.43      0.90 o
   6   9   3       14.33       15.90      1.41 o
   7   9   3        0.33        2.16      0.81 o
  -7  10   3        1.64        2.62      0.81 o
  -6  10   3        0.12        1.16      1.04 o
  -5  10   3        2.82        4.36      0.94 o
  -4  10   3        2.42        0.56      0.60 o
  -3  10   3        3.32        1.44      0.93 o
  -2  10   3        3.21        2.99      0.60 o
  -1  10   3        3.34        1.76      0.35 o
   0  10   3        2.07        2.05      0.56 o
   1  10   3       39.15       39.93      1.17 o
   2  10   3        3.17        4.33      0.66 o
   3  10   3       98.15       95.87      3.35 o
   4  10   3       14.42       14.58      1.42 o
   5  10   3        0.42        0.34      1.06 o
   6  10   3        4.69        6.21      1.98 o
   7  10   3       18.99       19.78      1.47 o
  -6  11   3       11.18       13.16      1.51 o
  -5  11   3        2.70        0.59      0.73 o
  -4  11   3       13.06        9.46      1.12 o
  -3  11   3        9.29       11.10      1.56 o
  -2  11   3        0.84       -0.26      0.62 o
  -1  11   3        5.64        4.09      0.71 o
   0  11   3       17.64       16.85      0.79 o
   1  11   3        1.90        0.92      0.64 o
   2  11   3        0.20       -0.26      0.68 o
   3  11   3        3.70        2.14      1.13 o
   4  11   3        6.06        6.77      1.43 o
   5  11   3       33.74       28.96      1.47 o
   6  11   3        1.31        4.24      0.99 o
  -6  12   3        1.09        0.36      1.15 o
  -5  12   3        0.45       -0.94      1.61 o
  -4  12   3        0.03        0.15      0.85 o
  -3  12   3        2.17        1.78      0.85 o
  -2  12   3        0.41       -0.33      0.68 o
  -1  12   3        0.24       -0.16      0.72 o
   0  12   3        4.36        3.95      0.69 o
   1  12   3       29.66       31.95      1.35 o
   2  12   3        7.80        6.73      0.67 o
   3  12   3       10.55        9.02      1.26 o
   4  12   3       32.36       28.60      2.08 o
   5  12   3        7.98        4.27      1.03 o
  -5  13   3       23.70       30.49      2.81 o
  -4  13   3       21.09       17.78      2.55 o
  -3  13   3       16.80       14.25      1.40 o
  -2  13   3        5.13        6.78      0.98 o
  -1  13   3        5.24        3.08      1.45 o
   0  13   3       12.00       12.90      1.26 o
   1  13   3       21.32       23.26      1.06 o
   2  13   3        3.61        4.13      1.23 o
   3  13   3        0.89        0.91      1.20 o
   4  13   3        0.09       -1.15      1.15 o
  -3  14   3       13.35        9.12      1.68 o
  -2  14   3        0.75       -0.38      0.68 o
  -1  14   3        3.99        3.55      1.08 o
   0  14   3        2.18        4.12      1.20 o
   1  14   3       10.12       11.24      1.17 o
   2  14   3        0.18        0.77      1.34 o
   3  14   3       12.03       10.97      1.31 o
  -8   0   4      172.40      181.12      2.68 o
  -3   0   4      794.68      961.51     10.73 o
  -2   0   4      110.14      137.82      1.66 o
  -1   0   4     7201.93     7486.64     65.44 o
   1   0   4     1231.70     1277.39     11.23 o
   2   0   4     1525.77     1594.53     13.78 o
   3   0   4      193.35      212.67      1.85 o
   4   0   4      211.26      203.18      2.41 o
   5   0   4       22.09       14.61      0.89 o
   6   0   4      215.50      185.45      2.93 o
   7   0   4        4.53        2.35      0.64 o
   8   0   4       25.56       23.81      1.40 o
   9   0   4       14.96       20.57      1.40 o
  -9   1   4        3.97        4.51      1.53 o
  -8   1   4       15.01       17.50      1.15 o
  -7   1   4        6.31        4.51      0.64 o
  -6   1   4       20.43       18.04      1.02 o
  -5   1   4      138.19      126.94      1.44 o
  -4   1   4        5.62        3.88      0.27 o
  -3   1   4      166.75      133.26      1.35 o
  -2   1   4      188.65      163.73      1.43 o
  -1   1   4       46.31       42.15      0.50 o
   0   1   4      540.11      568.07      2.77 o
   1   1   4       89.52       98.77      0.86 o
   2   1   4       24.35       24.04      0.73 o
   3   1   4       22.08       17.49      0.43 o
   4   1   4       76.41       83.13      0.79 o
   5   1   4        5.30        4.34      0.31 o
   6   1   4       85.13       86.34      1.43 o
   7   1   4        0.09        0.43      0.79 o
   8   1   4        0.37        0.84      0.49 o
   9   1   4        2.31        4.59      0.63 o
  -9   2   4        1.47        2.35      0.77 o
  -8   2   4       50.58       49.07      1.91 o
  -7   2   4       23.79       27.60      1.40 o
  -6   2   4       21.82       18.40      1.28 o
  -5   2   4        0.04       -0.38      0.38 o
  -4   2   4       75.47       98.68      2.04 o
  -3   2   4      155.55      178.98      1.70 o
  -2   2   4      135.18      117.73      1.29 o
  -1   2   4      180.49      203.13      1.45 o
   0   2   4        6.63       13.83      0.32 o
   1   2   4      237.86      248.03      2.44 o
   2   2   4      429.67      475.87      3.09 o
   3   2   4      704.81      742.45      3.72 o
   4   2   4       34.97       42.21      0.61 o
   5   2   4       15.16       18.05      0.75 o
   6   2   4       20.74       13.15      0.94 o
   7   2   4       10.00       10.07      0.70 o
   8   2   4       33.19       37.37      1.16 o
   9   2   4        4.04        3.50      0.73 o
  -9   3   4       20.28       20.38      1.66 o
  -8   3   4       30.47       33.01      1.79 o
  -7   3   4        3.36        6.31      1.02 o
  -6   3   4       42.32       45.41      1.41 o
  -5   3   4      141.05      124.29      1.18 o
  -4   3   4       57.29       53.99      0.77 o
  -3   3   4       65.59       52.57      0.79 o
  -2   3   4      491.60      430.32      3.50 o
  -1   3   4     1104.24     1078.81      6.05 o
   0   3   4        8.07       17.50      0.38 o
   1   3   4       10.52        9.62      0.28 o
   2   3   4       17.28       18.28      0.63 o
   3   3   4       46.49       43.92      1.07 o
   4   3   4       31.34       45.31      1.51 o
   5   3   4        0.13        0.09      0.36 o
   6   3   4      144.94      148.09      2.18 o
   7   3   4        0.00        1.05      0.49 o
   8   3   4        0.12        1.25      0.52 o
   9   3   4       26.21       30.88      1.25 o
  -9   4   4        1.86        2.35      0.89 o
  -8   4   4        2.96        2.94      0.54 o
  -7   4   4        5.09        4.91      0.68 o
  -6   4   4        1.88        1.62      0.44 o
  -5   4   4      202.85      197.25      2.42 o
  -4   4   4        7.33        7.06      0.58 o
  -3   4   4        1.39        2.50      0.40 o
  -2   4   4        9.27       17.19      0.46 o
  -1   4   4       65.65       54.28      0.58 o
   0   4   4        0.12        2.09      0.20 o
   1   4   4       12.83       15.46      0.41 o
   2   4   4        7.15        3.03      0.51 o
   3   4   4      792.49      770.86      6.13 o
   4   4   4       39.70       42.16      1.16 o
   5   4   4       30.60       26.52      1.56 o
   6   4   4        0.57        0.05      0.49 o
   7   4   4       14.39       13.47      1.15 o
   8   4   4        6.35        5.23      0.73 o
   9   4   4        0.08        0.17      0.54 o
  -9   5   4        2.34        2.51      0.57 o
  -8   5   4       12.10       12.68      1.25 o
  -7   5   4       37.00       40.48      1.72 o
  -6   5   4        0.46       -0.42      0.42 o
  -5   5   4       52.68       56.67      1.50 o
  -4   5   4       52.54       53.83      1.51 o
  -3   5   4      515.37      525.17      6.91 o
  -2   5   4       76.81       82.34      1.01 o
  -1   5   4      183.66      210.28      1.51 o
   0   5   4      675.27      786.32      3.43 o
   1   5   4      118.58      121.42      1.28 o
   2   5   4       59.72       54.98      0.87 o
   3   5   4        0.13        0.94      0.39 o
   4   5   4       30.82       27.03      1.20 o
   5   5   4       42.03       44.89      1.69 o
   6   5   4        4.14        6.94      0.89 o
   7   5   4        8.96        9.10      1.77 o
   8   5   4        0.05       -0.15      0.54 o
   9   5   4        4.12        4.88      0.89 o
  -9   6   4        0.17        0.55      0.89 o
  -8   6   4        0.19       -0.58      0.58 o
  -7   6   4        5.45        8.00      1.25 o
  -6   6   4       32.69       32.22      1.41 o
  -5   6   4       47.72       50.29      2.40 o
  -4   6   4       41.32       43.41      1.41 o
  -3   6   4       52.53       56.60      1.23 o
  -2   6   4       10.05       15.88      0.58 o
  -1   6   4        1.38       -0.12      0.18 o
   0   6   4       72.87       72.55      0.83 o
   1   6   4       86.75       84.70      1.14 o
   2   6   4      252.50      278.54      1.93 o
   3   6   4      206.32      184.21      2.27 o
   4   6   4      215.89      217.72      3.19 o
   5   6   4      197.47      185.97      3.00 o
   6   6   4       48.45       49.73      1.71 o
   7   6   4        2.78        2.62      0.72 o
   8   6   4        0.18        1.08      0.67 o
  -8   7   4        2.01        1.78      0.67 o
  -7   7   4        0.14        1.53      0.70 o
  -6   7   4        0.46       -0.67      0.67 o
  -5   7   4        0.41       -0.58      0.58 o
  -4   7   4       86.75       79.27      3.65 o
  -3   7   4       84.77      100.82      1.83 o
  -2   7   4       27.62       27.72      0.84 o
  -1   7   4        9.59       12.53      0.40 o
   0   7   4       40.21       44.06      0.87 o
   1   7   4      103.73       85.50      0.93 o
   2   7   4      414.93      430.82      2.93 o
   3   7   4        8.63        7.45      0.76 o
   4   7   4       61.82       53.19      1.82 o
   5   7   4       67.63       69.26      2.20 o
   6   7   4        1.85        2.05      0.76 o
   7   7   4       10.13       12.75      1.16 o
   8   7   4        1.11        2.59      0.80 o
  -8   8   4        4.16        4.06      0.89 o
  -7   8   4        0.05       -0.17      0.67 o
  -6   8   4       17.17       20.89      1.38 o
  -5   8   4       87.76       88.04      2.29 o
  -4   8   4        0.34        0.42      0.52 o
  -3   8   4       13.87       12.14      0.86 o
  -2   8   4        0.82        0.46      0.34 o
  -1   8   4       10.34        8.42      0.39 o
   0   8   4       77.34       74.63      1.20 o
   1   8   4       30.25       25.84      0.91 o
   2   8   4        0.28       -0.32      0.32 o
   3   8   4       22.83       23.00      1.33 o
   4   8   4      268.01      241.49      3.00 o
   5   8   4       12.92       10.75      1.53 o
   6   8   4       26.71       28.45      1.72 o
   7   8   4        3.35        3.25      1.56 o
   8   8   4        1.11        0.26      0.67 o
  -8   9   4        0.55        2.16      1.02 o
  -7   9   4        6.11        5.52      0.98 o
  -6   9   4        3.04        4.49      0.94 o
  -5   9   4        2.08        2.89      0.81 o
  -4   9   4        3.58        2.35      0.64 o
  -3   9   4       14.44       12.29      0.83 o
  -2   9   4       34.58       44.82      1.41 o
  -1   9   4       41.34       40.63      0.82 o
   0   9   4       40.93       38.42      0.83 o
   1   9   4      263.44      253.92      2.13 o
   2   9   4        9.06        7.44      0.53 o
   3   9   4       90.66       82.15      2.11 o
   4   9   4        1.39       -0.11      0.77 o
   5   9   4        4.90        6.00      1.61 o
   6   9   4       34.81       36.10      2.66 o
   7   9   4        2.52        5.69      1.77 o
  -7  10   4        3.34        5.87      0.94 o
  -6  10   4       10.78       13.48      1.70 o
  -5  10   4        4.82        3.51      1.21 o
  -4  10   4        0.13       -0.52      0.52 o
  -3  10   4        3.98        3.88      0.69 o
  -2  10   4       16.12       14.31      0.98 o
  -1  10   4       23.53       21.79      0.82 o
   0  10   4      101.02      100.43      1.49 o
   1  10   4       30.97       31.87      1.24 o
   2  10   4        0.19        0.58      0.54 o
   3  10   4        0.22       -0.95      0.95 o
   4  10   4        0.93        1.12      0.79 o
   5  10   4        0.67        0.24      0.76 o
   6  10   4        6.55        7.73      1.12 o
   7  10   4        0.37       -0.18      0.89 o
  -6  11   4        9.12        8.49      1.12 o
  -5  11   4        7.61        6.64      0.96 o
  -4  11   4       12.02       11.59      1.22 o
  -3  11   4        3.18        2.89      0.90 o
  -2  11   4       27.35       26.63      1.41 o
  -1  11   4        0.04        1.21      0.61 o
   0  11   4       10.69       11.28      0.66 o
   1  11   4        1.29        1.33      0.68 o
   2  11   4        4.67        4.45      0.57 o
   3  11   4        3.64        4.15      0.99 o
   4  11   4       34.45       30.14      1.80 o
   5  11   4        0.09       -0.09      0.74 o
   6  11   4       12.02       14.79      1.44 o
  -6  12   4        3.17        3.07      1.28 o
  -5  12   4        2.98        0.22      1.04 o
  -4  12   4        5.39        7.57      3.12 o
  -3  12   4        1.94        1.02      1.04 o
  -2  12   4       14.47       13.67      0.94 o
  -1  12   4        0.56       -0.71      0.71 o
   0  12   4        0.16       -0.47      0.47 o
   1  12   4        0.26       -0.79      0.79 o
   2  12   4        0.01       -0.10      0.60 o
   3  12   4        1.75        2.03      1.07 o
   4  12   4        7.79        4.33      1.08 o
   5  12   4        0.34       -0.45      0.81 o
  -4  13   4        0.24       -1.09      1.09 o
  -3  13   4       19.92       17.50      1.44 o
  -2  13   4        2.36        2.33      0.94 o
  -1  13   4        0.08       -0.17      0.81 o
   0  13   4        0.02       -0.21      1.05 o
   1  13   4        4.67        4.95      0.69 o
   2  13   4        0.60       -0.39      0.71 o
   3  13   4        0.00       -0.83      0.83 o
   4  13   4       15.34       15.43      1.72 o
  -3  14   4        2.15        1.39      2.34 o
  -2  14   4        2.56        2.61      0.81 o
  -1  14   4        8.00        7.79      0.93 o
   0  14   4       11.32       13.43      1.77 o
   1  14   4        0.00        2.70      0.85 o
   2  14   4        1.96        1.15      0.65 o
   3  14   4        0.44       -0.20      0.86 o
  -9   1   5       17.04       16.78      1.15 o
  -8   1   5        5.49        6.49      0.89 o
  -7   1   5       31.08       26.16      1.28 o
  -6   1   5      163.68      155.86      2.55 o
  -5   1   5      518.03      542.79      4.06 o
  -4   1   5       95.76       76.90      0.74 o
  -3   1   5      139.60      140.72      1.60 o
  -2   1   5      142.55      103.96      1.16 o
  -1   1   5       66.30       40.46      0.42 o
   0   1   5     2634.39     2664.25     15.89 o
   1   1   5      936.75      954.52      5.13 o
   2   1   5      641.19      687.81      9.37 o
   3   1   5      715.51      709.58      4.07 o
   4   1   5      104.93      125.21      1.27 o
   5   1   5        0.12        0.21      0.31 o
   6   1   5        4.52        7.16      0.61 o
   7   1   5       49.77       43.71      2.03 o
   8   1   5       45.29       48.64      1.31 o
   9   1   5       53.21       55.53      1.49 o
  -9   2   5       26.52       31.75      1.66 o
  -8   2   5       24.45       24.71      1.53 o
  -7   2   5       29.85       35.00      1.53 o
  -6   2   5      158.94      173.90      3.19 o
  -5   2   5        0.52        0.46      0.31 o
  -4   2   5        4.21        4.09      0.24 o
  -3   2   5       41.53       36.45      0.57 o
  -2   2   5      161.17      196.82      1.93 o
  -1   2   5      196.45      204.97      1.16 o
   0   2   5     2945.40     3118.66     21.67 o
   1   2   5      293.19      321.58      1.52 o
   2   2   5     1213.74     1351.04     11.57 o
   3   2   5       84.53      106.78      2.21 o
   4   2   5        4.00        0.31      0.57 o
   5   2   5      236.17      221.78      2.10 o
   6   2   5       44.13       41.15      0.97 o
   7   2   5        2.44        3.51      0.58 o
   8   2   5        3.36        2.65      0.78 o
   9   2   5       11.35       11.94      0.89 o
  -9   3   5        0.08       -0.18      0.89 o
  -8   3   5       11.88       10.64      1.28 o
  -7   3   5       34.39       31.07      0.89 o
  -6   3   5      213.45      218.17      2.29 o
  -5   3   5      151.89      157.13      1.64 o
  -4   3   5        4.01        5.55      0.33 o
  -3   3   5      126.67      136.38      2.99 o
  -2   3   5        7.66        9.85      0.53 o
  -1   3   5      603.95      624.09      2.62 o
   0   3   5     1969.38     2202.44      7.60 o
   1   3   5     1670.06     1723.63      6.39 o
   2   3   5      137.39      131.42      1.44 o
   3   3   5      933.08     1031.05     12.03 o
   4   3   5        2.39        0.18      0.36 o
   5   3   5       23.23       25.60      1.77 o
   6   3   5       60.33       56.25      1.43 o
   7   3   5        6.32        4.73      0.67 o
   8   3   5        5.31        6.75      0.76 o
   9   3   5      123.53      141.68      2.42 o
  -9   4   5        0.48        0.88      0.57 o
  -8   4   5        0.00       -0.61      0.73 o
  -7   4   5        8.84       10.93      0.85 o
  -6   4   5        0.06       -0.36      0.78 o
  -5   4   5       18.23       14.61      0.83 o
  -4   4   5      190.27      173.65      2.18 o
  -3   4   5      224.29      229.42      2.60 o
  -2   4   5      124.44      136.43      1.19 o
  -1   4   5      184.52      220.34      1.21 o
   1   4   5      113.54      140.12      1.26 o
   2   4   5        1.52        2.12      0.25 o
   3   4   5        0.32        0.94      0.34 o
   4   4   5       77.79       71.53      1.93 o
   5   4   5       14.59        8.02      0.76 o
   6   4   5        0.10        1.46      0.52 o
   7   4   5        0.91        0.51      0.52 o
   8   4   5       10.23       12.61      0.98 o
   9   4   5        0.83        1.65      0.99 o
  -9   5   5        3.45        1.14      0.54 o
  -8   5   5       54.98       54.00      1.56 o
  -7   5   5        8.73       10.54      1.09 o
  -6   5   5       31.88       31.88      1.25 o
  -5   5   5      291.03      287.22      3.34 o
  -4   5   5      136.40      135.90      2.18 o
  -3   5   5        1.31       -0.31      0.31 o
  -2   5   5       24.53       12.30      0.44 o
  -1   5   5      521.57      539.88      2.40 o
   0   5   5      882.63     1015.31      4.33 o
   1   5   5     1677.19     1763.79      6.86 o
   2   5   5      147.12      146.34      1.39 o
   3   5   5      257.14      258.10      2.95 o
   4   5   5      129.17      126.55      2.45 o
   5   5   5       14.79       17.14      2.19 o
   6   5   5       33.24       34.63      1.44 o
   7   5   5        7.35        6.52      0.83 o
   8   5   5       13.22       15.29      1.41 o
   9   5   5       97.36      106.82      2.97 o
  -9   6   5        2.36        5.35      1.25 o
  -8   6   5        0.15        1.03      0.58 o
  -7   6   5       45.60       52.73      1.65 o
  -6   6   5       20.02       17.78      1.12 o
  -5   6   5       37.25       40.00      2.08 o
  -4   6   5       55.72       71.07      1.94 o
  -3   6   5        1.72       -0.15      0.46 o
  -2   6   5      131.27      139.63      1.42 o
  -1   6   5       57.27       58.24      0.66 o
   0   6   5       15.21       20.82      0.50 o
   1   6   5      155.80      180.24      1.28 o
   2   6   5      325.03      342.04      2.45 o
   3   6   5      287.17      267.39      3.12 o
   4   6   5       18.94       16.75      1.12 o
   5   6   5       25.70       30.85      1.47 o
   6   6   5        2.80        2.65      0.76 o
   7   6   5        1.19        0.68      0.70 o
   8   6   5        3.66        2.74      0.70 o
  -8   7   5        2.78        1.55      0.85 o
  -7   7   5        0.02       -0.29      0.83 o
  -6   7   5       70.59       79.09      2.11 o
  -5   7   5       36.67       31.86      1.44 o
  -4   7   5        0.89        0.50      0.58 o
  -3   7   5       11.13        8.73      0.80 o
  -2   7   5        0.87        1.75      0.32 o
  -1   7   5        2.38        7.60      0.35 o
   0   7   5      896.25      930.06      4.34 o
   1   7   5      538.40      603.88      3.01 o
   2   7   5        1.24        2.34      0.46 o
   3   7   5      450.97      442.67      5.25 o
   4   7   5       53.20       49.91      1.74 o
   5   7   5        4.47        6.70      0.99 o
   6   7   5       30.84       33.17      1.74 o
   7   7   5        2.31        2.44      0.81 o
   8   7   5       22.42       23.03      1.82 o
  -8   8   5       11.25       10.71      1.07 o
  -7   8   5        0.37       -0.65      0.83 o
  -6   8   5        4.06        3.56      1.30 o
  -5   8   5       59.37       54.95      1.89 o
  -4   8   5      131.35      128.85      2.51 o
  -3   8   5       32.35       26.14      1.54 o
  -2   8   5        9.93        8.71      0.52 o
  -1   8   5       53.16       55.62      1.04 o
   0   8   5      207.94      191.92      1.64 o
   1   8   5      125.07      129.84      1.73 o
   2   8   5        9.35        9.53      0.54 o
   3   8   5      109.89      112.54      2.15 o
   4   8   5       10.54        9.49      0.95 o
   5   8   5        2.40        2.36      0.78 o
   6   8   5        1.48        0.54      0.76 o
   7   8   5        9.70       12.65      2.08 o
   8   8   5        2.34        3.88      0.81 o
  -8   9   5        0.07        0.90      0.89 o
  -7   9   5        0.10        0.58      1.09 o
  -6   9   5       24.13       24.65      2.00 o
  -5   9   5        0.46        0.95      0.86 o
  -4   9   5       10.54       11.78      1.11 o
  -3   9   5       13.10       15.94      1.00 o
  -2   9   5        8.45        4.69      0.47 o
  -1   9   5        2.11        0.94      0.33 o
   0   9   5      154.43      170.69      1.72 o
   1   9   5      148.39      153.64      1.53 o
   2   9   5        2.45        0.94      0.55 o
   3   9   5      183.63      179.94      2.71 o
   4   9   5       31.68       35.86      1.49 o
   5   9   5        9.76       11.33      1.17 o
   6   9   5        9.58       10.41      1.26 o
   7   9   5        6.59        8.03      1.08 o
  -7  10   5       11.51       14.82      1.31 o
  -6  10   5        1.48        2.61      1.04 o
  -5  10   5        3.62        1.04      1.15 o
  -4  10   5       74.47       72.09      1.79 o
  -3  10   5        4.72        0.85      1.35 o
  -2  10   5        0.37       -0.37      0.37 o
  -1  10   5       40.38       39.23      0.82 o
   0  10   5       78.90       73.43      1.32 o
   1  10   5       26.83       27.81      1.06 o
   2  10   5      115.85      120.19      1.99 o
   3  10   5        0.25       -0.30      0.76 o
   4  10   5       35.74       42.23      1.63 o
   5  10   5        0.04        0.29      0.85 o
   6  10   5       34.21       36.14      4.06 o
   7  10   5       14.11       19.14      3.54 o
  -6  11   5        0.24        0.63      0.72 o
  -5  11   5        3.51        2.27      0.71 o
  -4  11   5        0.22        1.35      0.81 o
  -3  11   5        1.76        0.21      0.70 o
  -2  11   5        1.12        1.88      0.55 o
  -1  11   5        0.68        0.16      0.56 o
   0  11   5        0.37       -0.26      0.49 o
   1  11   5        0.86       -0.36      0.58 o
   2  11   5       33.63       31.08      1.43 o
   3  11   5        5.82        7.58      1.07 o
   4  11   5       20.03       17.25      1.43 o
   5  11   5        5.21        4.06      0.78 o
   6  11   5        2.56        6.31      1.40 o
  -5  12   5        1.91        1.76      0.85 o
  -4  12   5        0.07       -0.66      0.80 o
  -3  12   5        2.49        2.83      1.13 o
  -2  12   5        2.86        1.00      0.59 o
  -1  12   5        1.24        1.32      0.87 o
   0  12   5        9.04        8.79      0.77 o
   1  12   5       17.86       16.19      1.05 o
   2  12   5        0.94        0.47      0.59 o
   3  12   5       29.51       26.74      2.81 o
   4  12   5        0.03       -0.76      0.76 o
   5  12   5        0.02       -0.74      0.80 o
  -4  13   5        0.04       -0.11      0.99 o
  -3  13   5        0.12       -0.10      0.87 o
  -2  13   5        0.94        1.90      0.65 o
  -1  13   5        0.87       -0.83      0.83 o
   0  13   5        4.04        1.18      1.10 o
   1  13   5       22.75       26.34      1.23 o
   2  13   5        0.55        1.47      0.85 o
   3  13   5        1.68        1.46      1.20 o
   4  13   5        0.51        1.15      0.89 o
  -3  14   5        0.18        1.79      1.09 o
  -2  14   5        0.47        1.55      0.62 o
  -1  14   5        0.00       -0.07      0.72 o
   0  14   5       11.68       13.54      1.26 o
   1  14   5       26.02       29.97      1.17 o
   2  14   5        6.42        6.33      1.01 o
   3  14   5        4.93        6.43      0.92 o
  -9   0   6       12.05       11.55      0.89 o
  -8   0   6        4.85        4.51      0.64 o
  -7   0   6        1.35        1.08      0.51 o
  -6   0   6        1.24        0.72      0.51 o
  -5   0   6      271.35      270.42      2.25 o
  -4   0   6      197.55      265.27      2.25 o
  -3   0   6     2187.35     2183.96     27.44 o
  -2   0   6     2177.88     2672.39     22.45 o
  -1   0   6      534.33      704.27      5.94 o
   0   0   6       79.73       57.19      1.28 o
   1   0   6      628.62      744.57      5.08 o
   2   0   6     1542.80     1672.10     14.92 o
   3   0   6       47.53       43.66      1.40 o
   4   0   6       95.27      110.76      2.30 o
   5   0   6      425.87      400.12      5.23 o
   6   0   6      114.87      105.71      2.55 o
   7   0   6        7.07        6.31      1.02 o
   8   0   6        1.04        1.62      0.77 o
   9   0   6        0.25        1.26      0.77 o
  -9   1   6       14.80       11.73      1.02 o
  -8   1   6        4.76        5.58      0.49 o
  -7   1   6        6.65        7.91      0.59 o
  -6   1   6        2.82        1.87      0.78 o
  -5   1   6      222.26      204.63      1.52 o
  -4   1   6      389.37      357.85      2.15 o
  -3   1   6      133.73      113.67      1.56 o
  -2   1   6     2646.54     2617.12     15.60 o
  -1   1   6     2954.30     3024.60     11.75 o
   0   1   6       28.99       26.50      0.40 o
   1   1   6     1545.58     1622.40      6.73 o
   2   1   6       75.08       87.26      1.35 o
   3   1   6        0.03        0.54      0.27 o
   4   1   6        2.79        2.60      0.40 o
   5   1   6       50.51       54.11      1.22 o
   6   1   6        5.66        5.52      0.58 o
   7   1   6       11.24       12.68      0.85 o
   8   1   6        0.88        1.80      0.54 o
   9   1   6       11.68        9.17      0.85 o
  -9   2   6       13.98       15.69      1.28 o
  -8   2   6        7.25        7.04      1.02 o
  -7   2   6        2.74        4.03      0.52 o
  -6   2   6      149.59      149.67      1.74 o
  -5   2   6      189.10      178.64      2.80 o
  -4   2   6       22.74       17.85      0.92 o
  -3   2   6      835.12      998.60      8.89 o
  -2   2   6      358.57      413.94      3.37 o
  -1   2   6       25.65       16.53      0.31 o
   0   2   6      473.89      522.20      2.31 o
   1   2   6     1353.54     1365.41      4.78 o
   2   2   6      306.87      290.07      2.84 o
   3   2   6      488.00      494.85      4.19 o
   4   2   6       64.81       56.61      1.25 o
   5   2   6       34.35       33.99      1.56 o
   6   2   6        0.81       -0.15      0.46 o
   7   2   6       41.35       39.44      1.25 o
   8   2   6        3.82        5.29      0.70 o
   9   2   6        0.38       -0.04      0.58 o
  -9   3   6       36.02       34.28      1.91 o
  -8   3   6       53.15       55.62      1.28 o
  -7   3   6       22.90       28.65      1.72 o
  -6   3   6       38.02       43.02      1.06 o
  -5   3   6      202.04      177.97      2.11 o
  -4   3   6       16.08        9.13      0.58 o
  -3   3   6      409.48      470.35      3.90 o
  -2   3   6     1015.40     1046.46      5.94 o
  -1   3   6      415.33      416.41      1.96 o
   0   3   6      343.81      416.71      1.89 o
   1   3   6      394.14      472.95      2.27 o
   2   3   6      252.03      264.28      2.28 o
   3   3   6        0.62        1.54      0.40 o
   4   3   6        1.53        0.06      0.40 o
   5   3   6      113.44      107.73      1.93 o
   6   3   6       95.24       96.78      2.08 o
   7   3   6        6.13        7.33      0.80 o
   8   3   6        0.88        1.49      0.61 o
   9   3   6       29.18       34.76      1.44 o
  -9   4   6        0.01        0.82      0.44 o
  -8   4   6       10.80       11.22      0.87 o
  -7   4   6       23.84       22.53      1.01 o
  -6   4   6      125.92      113.63      1.84 o
  -5   4   6      387.81      369.15      3.65 o
  -4   4   6       39.60       28.39      0.98 o
  -3   4   6      195.96      258.36      2.35 o
  -2   4   6       29.42       20.49      0.50 o
  -1   4   6       56.14       94.21      0.96 o
   0   4   6      594.54      579.31      2.54 o
   1   4   6      613.99      656.98      2.95 o
   2   4   6        7.03        6.16      0.33 o
   3   4   6      325.40      351.06      2.93 o
   4   4   6        0.83       -0.27      0.45 o
   5   4   6       18.41       15.90      0.98 o
   6   4   6       14.15       13.78      0.98 o
   7   4   6       40.41       38.05      1.43 o
   8   4   6        1.15        2.16      0.83 o
   9   4   6        0.62        0.82      0.61 o
  -9   5   6        5.35        6.04      0.66 o
  -8   5   6       92.15       98.65      3.28 o
  -7   5   6        1.95        0.50      0.52 o
  -6   5   6       23.61       25.23      1.25 o
  -5   5   6       20.25       19.09      1.46 o
  -4   5   6       39.86       41.80      1.98 o
  -3   5   6      705.47      753.13      5.07 o
  -2   5   6       86.54       82.76      0.93 o
  -1   5   6       82.07       69.09      0.72 o
   0   5   6        0.02        0.18      0.22 o
   1   5   6        3.48        7.87      0.44 o
   2   5   6        0.30        0.05      0.23 o
   3   5   6      135.05      135.29      1.83 o
   4   5   6      171.70      154.86      2.56 o
   5   5   6       55.08       58.63      1.71 o
   6   5   6       15.04       12.26      1.25 o
   7   5   6       65.59       68.11      2.66 o
   8   5   6       12.31       10.85      1.03 o
  -9   6   6        0.65        2.08      0.54 o
  -8   6   6        2.02        3.27      0.70 o
  -7   6   6       33.43       36.66      1.53 o
  -6   6   6       12.82       12.01      0.99 o
  -5   6   6      145.18      146.98      2.54 o
  -4   6   6       35.26       39.80      1.40 o
  -3   6   6       55.34       53.03      1.22 o
  -2   6   6        0.51       -0.21      0.21 o
  -1   6   6       12.25       11.17      0.43 o
   0   6   6        1.13        1.63      0.27 o
   1   6   6       59.81       64.05      0.80 o
   2   6   6       37.98       41.91      0.80 o
   3   6   6       27.46       30.10      1.40 o
   4   6   6      357.04      354.21      4.36 o
   5   6   6       48.76       48.97      1.71 o
   6   6   6       93.03       91.11      2.29 o
   7   6   6       21.66       18.58      1.34 o
   8   6   6        0.20       -0.58      0.58 o
  -8   7   6        2.29        0.24      1.04 o
  -7   7   6        3.46        2.89      0.96 o
  -6   7   6        0.86       -0.53      0.58 o
  -5   7   6       14.60       13.60      1.10 o
  -4   7   6        3.54        3.74      0.94 o
  -3   7   6      227.59      205.38      2.52 o
  -2   7   6       42.10       44.94      0.92 o
  -1   7   6      129.61      135.11      1.20 o
   0   7   6      104.38      102.09      1.41 o
   1   7   6       59.19       73.97      1.49 o
   2   7   6      151.60      140.54      2.17 o
   3   7   6       16.33       14.11      0.91 o
   4   7   6       33.73       29.93      1.98 o
   5   7   6        3.95        2.57      0.76 o
   6   7   6       12.01       13.37      1.22 o
   7   7   6       13.06       12.82      1.25 o
   8   7   6        2.00        4.80      0.80 o
  -8   8   6        7.66        5.17      0.85 o
  -7   8   6        0.12       -0.61      0.61 o
  -6   8   6       70.34       69.37      2.14 o
  -5   8   6        3.16        1.44      0.80 o
  -4   8   6        2.48        4.18      1.59 o
  -3   8   6       15.73       16.64      1.24 o
  -2   8   6       18.99       16.35      0.61 o
  -1   8   6       20.81       23.83      1.17 o
   0   8   6        3.22        2.23      0.41 o
   1   8   6       37.48       39.85      0.87 o
   2   8   6       38.70       40.52      0.92 o
   3   8   6      148.14      133.20      2.24 o
   4   8   6       79.30       77.31      3.38 o
   5   8   6       31.38       34.00      1.83 o
   6   8   6        0.44       -0.17      0.76 o
   7   8   6        6.46        7.86      1.12 o
  -7   9   6        3.98        5.21      1.51 o
  -6   9   6        0.17       -0.11      0.76 o
  -5   9   6       17.97       16.72      1.35 o
  -4   9   6       14.92       13.21      0.95 o
  -3   9   6       20.02       21.27      1.13 o
  -2   9   6      271.17      264.30      2.28 o
  -1   9   6        8.74        6.63      0.46 o
   0   9   6       17.82       17.85      0.74 o
   1   9   6        6.11        3.59      0.52 o
   2   9   6       13.20       16.33      0.82 o
   3   9   6       14.43       12.79      1.40 o
   4   9   6        3.38        4.38      0.71 o
   5   9   6        0.29        2.09      0.85 o
   6   9   6       36.28       36.09      3.80 o
   7   9   6        2.83        2.10      1.25 o
  -7  10   6        2.93        1.98      0.89 o
  -6  10   6       10.96        7.43      1.08 o
  -5  10   6        7.23        9.53      1.12 o
  -4  10   6        0.05       -0.06      0.58 o
  -3  10   6        3.95        6.13      0.99 o
  -2  10   6       35.44       38.68      1.10 o
  -1  10   6        0.71        0.62      0.37 o
   0  10   6       19.79       20.64      0.87 o
   1  10   6       32.29       33.69      1.10 o
   2  10   6       24.33       23.82      0.98 o
   3  10   6        0.28        0.04      0.76 o
   4  10   6       23.19       22.69      1.27 o
   5  10   6       11.87       12.56      1.35 o
   6  10   6        0.10        1.11      0.85 o
  -6  11   6        6.91        5.25      0.94 o
  -5  11   6        2.34        2.79      0.68 o
  -4  11   6        0.27       -0.36      1.15 o
  -3  11   6       17.82       17.58      1.40 o
  -2  11   6       77.51       76.95      1.51 o
  -1  11   6        0.47        0.45      0.68 o
   0  11   6        0.05       -0.40      0.60 o
   1  11   6        4.02        3.87      0.67 o
   2  11   6       44.27       46.41      1.56 o
   3  11   6       13.77       12.94      1.53 o
   4  11   6        0.33       -0.53      0.76 o
   5  11   6       19.49       20.60      1.62 o
   6  11   6       26.78       29.66      1.85 o
  -5  12   6        0.01        1.39      0.85 o
  -4  12   6       10.59       11.69      1.34 o
  -3  12   6       41.71       38.06      2.07 o
  -2  12   6        1.41       -0.98      0.98 o
  -1  12   6        0.81       -0.12      0.75 o
   0  12   6       69.86       75.96      1.68 o
   1  12   6        1.73        3.61      0.86 o
   2  12   6        0.80        1.38      0.79 o
   3  12   6        0.17        0.43      0.85 o
   4  12   6        1.46        1.90      1.13 o
   5  12   6        0.07       -0.16      0.76 o
  -4  13   6        0.61       -0.95      0.95 o
  -3  13   6       14.28       13.37      1.21 o
  -2  13   6        6.27        7.82      1.62 o
  -1  13   6        0.22        1.06      0.71 o
   0  13   6       40.06       38.51      1.57 o
   1  13   6        2.12        2.90      0.71 o
   2  13   6        0.42        2.16      0.56 o
   3  13   6        9.89       10.18      1.60 o
   4  13   6        4.46        3.97      0.98 o
  -3  14   6        7.80        9.63      1.12 o
  -2  14   6        6.98        6.37      1.38 o
  -1  14   6        7.28        6.20      1.41 o
   0  14   6       19.02       22.47      1.61 o
   1  14   6        0.22        1.50      0.77 o
   2  14   6        0.02       -0.70      0.70 o
  -9   1   7        1.03        0.90      0.40 o
  -8   1   7        7.77        5.77      0.54 o
  -7   1   7        0.02        0.96      0.40 o
  -6   1   7     1178.39     1167.86      7.79 o
  -5   1   7      264.65      275.83      3.66 o
  -4   1   7       69.27       93.20      1.03 o
  -3   1   7     2105.78     2427.70     12.03 o
  -2   1   7        6.37        9.89      0.94 o
  -1   1   7       16.73       15.19      0.55 o
   0   1   7     2854.18     3080.66      9.42 o
   1   1   7     1503.89     1596.15      7.32 o
   2   1   7        4.22        5.64      0.49 o
   3   1   7     1233.66     1347.97      9.11 o
   4   1   7      220.91      243.47      2.70 o
   5   1   7       13.68       22.97      1.03 o
   6   1   7       69.48       63.54      1.51 o
   7   1   7       77.68       77.18      2.40 o
   8   1   7       18.74       18.19      1.09 o
   9   1   7       37.73       39.88      1.44 o
  -9   2   7       13.91       18.22      1.40 o
  -8   2   7       16.22       17.88      0.75 o
  -7   2   7        0.39       -0.25      0.33 o
  -6   2   7       99.33       98.92      1.53 o
  -5   2   7      465.93      454.67      3.76 o
  -4   2   7       28.76       23.29      1.40 o
  -3   2   7      402.57      450.02      7.34 o
  -2   2   7      238.97      254.06      2.52 o
  -1   2   7      103.90       83.40      0.70 o
   0   2   7      783.47      933.71      3.49 o
   1   2   7      794.70      900.17      3.48 o
   2   2   7      390.12      444.43      3.32 o
   3   2   7      121.33      108.28      1.76 o
   4   2   7      144.24      132.87      1.98 o
   5   2   7      282.69      258.96      3.10 o
   6   2   7       46.01       44.21      1.12 o
   7   2   7        0.56       -0.33      0.49 o
   8   2   7        0.30        1.62      0.63 o
   9   2   7        7.91       10.60      0.90 o
  -9   3   7        1.81        2.04      0.46 o
  -8   3   7       63.16       60.19      2.40 o
  -7   3   7       44.77       39.32      1.13 o
  -6   3   7      165.99      158.14      2.53 o
  -5   3   7     1291.99     1290.81     10.29 o
  -4   3   7       11.42       23.87      0.83 o
  -3   3   7       17.69       19.42      0.76 o
  -2   3   7      477.63      520.49      2.83 o
  -1   3   7       85.01      103.79      0.82 o
   0   3   7      485.93      542.28      2.41 o
   1   3   7     2149.47     2323.83      8.56 o
   2   3   7      648.90      713.13      4.58 o
   3   3   7      582.00      580.26      5.05 o
   4   3   7      376.99      365.84      3.83 o
   5   3   7      129.25      126.96      2.16 o
   6   3   7       89.42       85.95      1.89 o
   7   3   7       83.21       80.31      1.89 o
   8   3   7       14.42       20.23      1.16 o
   9   3   7       72.09       76.03      2.81 o
  -9   4   7        5.48        5.80      0.81 o
  -8   4   7       19.57       23.22      1.98 o
  -7   4   7       48.44       54.66      1.44 o
  -6   4   7       44.39       45.45      1.57 o
  -5   4   7       32.07       28.63      1.34 o
  -4   4   7      656.53      718.21      9.37 o
  -3   4   7        0.48        3.06      0.35 o
  -2   4   7        7.19       16.79      0.57 o
  -1   4   7       38.27       48.26      0.69 o
   0   4   7       14.44       26.07      0.60 o
   1   4   7       65.84       64.50      0.72 o
   2   4   7       31.31       25.48      0.60 o
   3   4   7      177.63      174.70      2.00 o
   4   4   7       30.24       31.53      1.22 o
   5   4   7      220.73      206.76      3.01 o
   6   4   7       26.36       29.87      1.43 o
   7   4   7        5.74        5.95      1.35 o
   8   4   7        8.66       12.09      1.07 o
   9   4   7        0.21       -0.29      0.58 o
  -9   5   7       13.08       11.24      0.85 o
  -8   5   7        9.47        8.34      0.85 o
  -7   5   7       16.50       21.35      1.13 o
  -6   5   7      108.34      100.77      2.42 o
  -5   5   7      335.94      297.63      4.10 o
  -4   5   7       42.92       49.71      1.38 o
  -3   5   7        0.12       -0.31      0.31 o
  -2   5   7      456.60      445.14      2.81 o
  -1   5   7        8.11       13.19      0.41 o
   0   5   7     2037.66     2042.49      7.33 o
   1   5   7     1716.15     1823.39      7.24 o
   2   5   7       37.58       31.37      0.71 o
   3   5   7     1098.66     1058.41      6.84 o
   4   5   7        6.62        2.74      0.73 o
   5   5   7       12.61       15.75      1.08 o
   6   5   7       76.43       81.83      2.07 o
   7   5   7        0.32       -0.64      0.64 o
   8   5   7        4.69        8.33      1.46 o
  -9   6   7        3.17        2.09      0.64 o
  -8   6   7       31.03       27.85      1.34 o
  -7   6   7       21.32       23.79      1.76 o
  -6   6   7       22.23       21.41      1.25 o
  -5   6   7        0.38       -0.57      0.58 o
  -4   6   7       70.73       74.87      1.83 o
  -3   6   7       37.23       41.09      1.26 o
  -2   6   7        2.41        3.46      0.37 o
  -1   6   7        2.07        0.78      0.20 o
   0   6   7       70.79       64.76      0.94 o
   1   6   7      122.07      125.86      1.08 o
   2   6   7       42.07       45.48      0.84 o
   3   6   7      546.50      521.15      6.29 o
   4   6   7       57.28       52.84      1.76 o
   5   6   7        0.09       -0.45      0.57 o
   6   6   7       49.68       49.72      3.96 o
   7   6   7       12.88       16.30      1.29 o
   8   6   7        0.14       -0.61      0.61 o
  -8   7   7        7.59        6.24      0.83 o
  -7   7   7       15.08       15.27      1.20 o
  -6   7   7       36.62       33.83      2.40 o
  -5   7   7       67.25       64.11      1.93 o
  -4   7   7       38.83       42.93      1.58 o
  -3   7   7       28.37       26.63      1.13 o
  -2   7   7      135.83      132.24      1.29 o
  -1   7   7      105.81      113.06      1.35 o
   0   7   7      824.42      862.58      4.15 o
   1   7   7     1263.11     1256.21      5.76 o
   2   7   7        7.52        6.21      0.48 o
   3   7   7      123.25      119.84      2.02 o
   4   7   7       58.84       51.58      1.80 o
   5   7   7        0.21        1.52      0.67 o
   6   7   7        2.74        3.50      0.85 o
   7   7   7        0.29       -0.31      0.67 o
   8   7   7       11.10       11.87      1.20 o
  -8   8   7       17.93       19.50      1.87 o
  -7   8   7        5.36        3.07      0.81 o
  -6   8   7        0.21       -0.78      0.78 o
  -5   8   7       17.97       17.86      2.81 o
  -4   8   7       48.04       45.11      1.58 o
  -3   8   7       15.15       17.02      0.98 o
  -2   8   7        1.25        0.44      0.58 o
  -1   8   7        2.20        0.96      0.36 o
   0   8   7      185.57      186.86      1.74 o
   1   8   7       18.83       21.38      0.82 o
   2   8   7      146.40      135.99      1.95 o
   3   8   7        2.12        1.54      0.58 o
   4   8   7       15.08       16.60      1.04 o
   5   8   7        2.37        3.24      0.85 o
   6   8   7       10.18       12.41      1.25 o
   7   8   7        5.66        6.35      1.03 o
  -7   9   7        0.53       -0.23      0.67 o
  -6   9   7       10.94       11.62      1.25 o
  -5   9   7       40.26       40.48      2.76 o
  -4   9   7       36.07       37.46      1.44 o
  -3   9   7       39.76       38.20      1.42 o
  -2   9   7        0.18       -0.11      0.45 o
  -1   9   7       22.41       23.46      0.81 o
   0   9   7      142.19      143.02      1.72 o
   1   9   7        7.26        7.60      0.57 o
   2   9   7       37.61       39.28      1.05 o
   3   9   7       13.10       17.50      1.07 o
   4   9   7        4.98        2.02      0.67 o
   5   9   7       36.92       42.46      2.14 o
   6   9   7        0.27        0.18      1.15 o
   7   9   7        4.12        1.68      1.35 o
  -7  10   7        1.07        0.36      0.72 o
  -6  10   7        0.05       -0.72      0.72 o
  -5  10   7        7.50        8.24      1.72 o
  -4  10   7        9.71        8.22      0.91 o
  -3  10   7        3.55        6.41      0.99 o
  -2  10   7       18.73       21.00      0.93 o
  -1  10   7        0.00        0.85      0.35 o
   0  10   7       41.35       37.37      1.70 o
   1  10   7       72.13       67.84      1.67 o
   2  10   7        2.02        2.31      0.53 o
   3  10   7        0.63       -0.31      0.94 o
   4  10   7       14.24       11.68      1.00 o
   5  10   7        0.94       -0.71      1.20 o
   6  10   7       38.62       43.56      2.30 o
  -6  11   7        0.77        0.72      0.94 o
  -5  11   7        1.37        0.53      0.61 o
  -4  11   7        4.80        6.75      1.03 o
  -3  11   7        0.57        2.71      0.85 o
  -2  11   7        0.69        1.87      0.62 o
  -1  11   7        2.80        2.54      0.68 o
   0  11   7        3.88        4.06      0.64 o
   1  11   7       10.32        8.61      0.97 o
   2  11   7        0.86        0.49      0.52 o
   3  11   7       13.55       16.99      1.87 o
   4  11   7       12.51        8.47      1.37 o
   5  11   7        2.01        2.76      0.94 o
   6  11   7        7.89        9.61      1.16 o
  -5  12   7        0.39       -0.01      0.76 o
  -4  12   7        1.85        0.54      1.67 o
  -3  12   7        1.45        2.17      0.89 o
  -2  12   7        1.25        1.29      0.67 o
  -1  12   7       15.80       18.29      1.12 o
   0  12   7       23.68       23.70      1.13 o
   1  12   7       10.64        9.54      0.91 o
   2  12   7        0.18        1.92      0.62 o
   3  12   7        1.03       -0.94      0.94 o
   4  12   7        0.07        0.82      1.30 o
   5  12   7        1.72        0.82      1.05 o
  -4  13   7       16.47       12.75      1.35 o
  -3  13   7        1.15        2.49      0.94 o
  -2  13   7        1.09        0.38      0.70 o
  -1  13   7       16.57       17.35      1.35 o
   0  13   7        0.76        1.24      0.76 o
   1  13   7        7.76       11.18      0.93 o
   2  13   7        0.12        1.99      0.58 o
   3  13   7        0.89       -1.28      1.28 o
   4  13   7        1.46        1.90      1.17 o
  -3  14   7        1.12        1.33      0.89 o
  -2  14   7        2.04        4.61      0.89 o
  -1  14   7        1.61        2.23      0.95 o
   0  14   7        2.87        2.44      0.90 o
   1  14   7        4.09        2.97      0.62 o
   2  14   7        0.60        1.46      0.80 o
  -9   0   8      109.90      118.52      3.83 o
  -8   0   8        0.01        0.36      0.51 o
  -7   0   8      154.25      144.68      2.68 o
  -6   0   8      635.38      612.81      6.63 o
  -5   0   8      197.21      179.13      2.81 o
  -4   0   8      134.72      103.37      2.04 o
  -3   0   8     3346.80     3751.17     31.51 o
  -2   0   8     1196.92     1492.42     13.65 o
  -1   0   8     1969.51     2274.92     14.08 o
   0   0   8        0.73        0.65      0.56 o
   1   0   8      171.10      168.38      1.51 o
   2   0   8      303.47      343.11      4.59 o
   3   0   8        4.24        5.59      0.77 o
   4   0   8      166.85      144.68      2.93 o
   5   0   8        8.60        9.74      1.02 o
   6   0   8        6.73       10.28      1.15 o
   7   0   8        9.36       10.28      1.28 o
   8   0   8        1.98        0.00      0.77 o
   9   0   8       32.36       33.81      1.35 o
  -9   1   8       11.63       13.65      1.46 o
  -8   1   8        0.73        0.72      0.45 o
  -7   1   8       16.89       14.96      0.85 o
  -6   1   8       67.34       65.05      1.35 o
  -5   1   8      240.09      247.84      2.81 o
  -4   1   8        3.30        2.64      0.26 o
  -3   1   8      171.99      188.66      2.07 o
  -2   1   8      131.52      132.70      2.19 o
  -1   1   8      250.34      260.81      1.71 o
   0   1   8      318.46      339.98      1.72 o
   1   1   8     1902.52     2102.44      7.73 o
   2   1   8      481.33      519.57      3.48 o
   3   1   8       30.76       26.53      0.90 o
   4   1   8       39.87       42.08      1.41 o
   5   1   8      366.38      356.48      3.79 o
   6   1   8       67.84       63.89      1.62 o
   7   1   8       69.66       68.30      1.71 o
   8   1   8       11.78       12.76      0.86 o
   9   1   8       16.55       20.16      1.22 o
  -9   2   8       13.83       13.39      0.73 o
  -8   2   8       37.40       34.85      1.30 o
  -7   2   8        2.86        3.85      0.52 o
  -6   2   8       68.32       64.24      1.29 o
  -5   2   8      442.46      438.66      3.81 o
  -4   2   8       56.13       74.76      1.29 o
  -3   2   8     1618.11     1644.49     12.24 o
  -2   2   8      128.63      163.16      1.56 o
  -1   2   8      523.02      599.68      2.63 o
   0   2   8      141.57      168.82      0.93 o
   1   2   8       88.58       95.08      0.82 o
   2   2   8       17.17       13.92      0.58 o
   3   2   8       78.35       66.63      1.40 o
   4   2   8       33.20       35.83      1.22 o
   5   2   8       70.85       63.30      1.62 o
   6   2   8       32.01       32.22      1.08 o
   7   2   8       10.48       11.55      1.30 o
   8   2   8        8.36        9.56      0.89 o
   9   2   8       11.20       15.66      2.34 o
  -9   3   8       26.27       29.92      1.04 o
  -8   3   8       26.76       26.61      1.51 o
  -7   3   8       18.67       17.44      0.99 o
  -6   3   8        5.37        5.61      0.73 o
  -5   3   8        2.22        0.57      0.49 o
  -4   3   8      203.69      186.36      2.32 o
  -3   3   8      137.64       93.72      2.29 o
  -2   3   8      104.46       90.72      0.95 o
  -1   3   8     1201.34     1326.78      5.20 o
   0   3   8      199.00      222.01      1.22 o
   1   3   8     2307.91     2700.48      9.90 o
   2   3   8      108.87      112.45      1.38 o
   3   3   8       34.88       37.74      1.15 o
   4   3   8      722.65      676.82      4.90 o
   5   3   8       50.27       51.61      1.53 o
   6   3   8        6.69        5.84      0.76 o
   7   3   8        0.82        0.09      0.63 o
   8   3   8        3.66        2.62      1.04 o
   9   3   8       10.27       11.54      0.98 o
  -9   4   8        0.52        1.77      0.52 o
  -8   4   8        9.13        8.46      1.20 o
  -7   4   8       56.58       60.16      1.50 o
  -6   4   8        0.40        1.83      0.52 o
  -5   4   8      232.20      227.42      4.27 o
  -4   4   8       25.48       16.72      1.72 o
  -3   4   8      115.27      120.84      1.54 o
  -2   4   8        4.70        3.62      0.21 o
  -1   4   8      271.08      309.91      1.77 o
   0   4   8       33.93       33.49      0.49 o
   1   4   8      111.12      107.67      1.01 o
   2   4   8       79.91       80.46      1.07 o
   3   4   8      233.89      244.31      2.47 o
   4   4   8       11.70       11.56      1.35 o
   5   4   8        0.41       -0.68      0.68 o
   6   4   8       28.85       28.81      1.43 o
   7   4   8       61.87       61.10      3.12 o
   8   4   8        2.13        1.13      0.67 o
  -9   5   8       20.60       20.87      1.16 o
  -8   5   8       28.83       35.54      1.44 o
  -7   5   8       26.23       22.84      1.82 o
  -6   5   8        1.46        0.43      0.58 o
  -5   5   8       47.22       36.70      1.40 o
  -4   5   8        0.04        0.00      0.45 o
  -3   5   8       26.47       25.78      0.85 o
  -2   5   8        4.05        2.92      0.24 o
  -1   5   8      196.92      197.01      1.40 o
   0   5   8      413.77      436.50      2.23 o
   1   5   8      170.43      170.34      1.35 o
   2   5   8      222.98      212.88      1.68 o
   3   5   8      210.81      188.29      2.84 o
   4   5   8      114.08      105.12      2.25 o
   5   5   8        5.83        7.08      0.80 o
   6   5   8       16.01       16.70      1.25 o
   7   5   8       13.98       12.02      1.12 o
   8   5   8       30.20       30.18      1.62 o
  -9   6   8        0.93        1.01      0.64 o
  -8   6   8       26.51       28.83      1.47 o
  -7   6   8        1.43        1.73      0.64 o
  -6   6   8        4.68        3.77      0.70 o
  -5   6   8       16.56       17.41      1.12 o
  -4   6   8       46.40       48.12      3.18 o
  -3   6   8       75.85       73.79      1.48 o
  -2   6   8       39.24       36.96      0.60 o
  -1   6   8       10.87       24.11      0.55 o
   0   6   8      126.13      128.12      1.15 o
   1   6   8       64.16       65.99      0.92 o
   2   6   8        2.73        3.12      0.54 o
   3   6   8      433.08      424.82      3.86 o
   4   6   8       11.94       10.02      1.09 o
   5   6   8        2.95        4.35      0.80 o
   6   6   8        2.76        5.06      0.89 o
   7   6   8       56.51       60.56      2.02 o
   8   6   8        0.04        0.36      0.61 o
  -8   7   8        0.41        0.04      0.64 o
  -7   7   8        0.61       -0.49      0.61 o
  -6   7   8        1.26        0.80      0.87 o
  -5   7   8       83.08       83.27      2.11 o
  -4   7   8        2.42        2.63      0.56 o
  -3   7   8      335.78      334.57      3.51 o
  -2   7   8       26.11       25.59      0.64 o
  -1   7   8       47.86       42.74      0.85 o
   0   7   8      243.69      249.99      1.87 o
   1   7   8       38.10       36.12      0.83 o
   2   7   8        0.24       -0.39      0.39 o
   3   7   8       30.32       27.99      1.22 o
   4   7   8       13.14        9.71      1.25 o
   5   7   8        0.05        0.96      0.70 o
   6   7   8       14.67       12.51      1.26 o
   7   7   8        1.94        1.29      0.76 o
   8   7   8        5.32        7.09      1.03 o
  -8   8   8       11.90        9.75      1.07 o
  -7   8   8        0.25       -0.67      0.67 o
  -6   8   8        2.26        0.99      0.72 o
  -5   8   8        0.15        0.34      0.76 o
  -4   8   8       26.19       28.51      1.20 o
  -3   8   8       11.13       12.85      0.91 o
  -2   8   8        6.27        7.36      0.77 o
  -1   8   8       13.61       11.17      0.56 o
   0   8   8       88.46       84.47      1.26 o
   1   8   8        0.99        1.11      0.39 o
   2   8   8      271.21      264.19      3.35 o
   3   8   8        0.75        0.94      0.68 o
   4   8   8       35.92       37.98      1.39 o
   5   8   8       30.34       34.82      1.85 o
   6   8   8       19.01       18.55      1.53 o
   7   8   8       13.62       16.32      1.40 o
  -7   9   8        5.80        3.01      0.85 o
  -6   9   8        2.39        3.05      0.85 o
  -5   9   8       13.03        9.62      1.72 o
  -4   9   8       30.73       34.92      1.48 o
  -3   9   8      123.27      109.50      2.11 o
  -2   9   8      155.96      159.12      1.97 o
  -1   9   8       89.52       94.43      1.32 o
   0   9   8       31.67       26.82      1.07 o
   1   9   8        3.08        3.16      0.43 o
   2   9   8       71.66       73.05      1.45 o
   3   9   8        0.72       -0.55      0.55 o
   4   9   8        4.57        6.32      1.29 o
   5   9   8       10.17        9.08      1.17 o
   6   9   8        7.33        6.89      1.17 o
   7   9   8        1.12        2.32      0.89 o
  -7  10   8        0.73       -0.70      0.70 o
  -6  10   8        1.13        2.01      0.85 o
  -5  10   8        2.17       -0.27      0.83 o
  -4  10   8        1.42       -0.33      0.87 o
  -3  10   8        7.29        7.16      1.03 o
  -2  10   8       23.63       21.76      1.18 o
  -1  10   8        1.76        1.51      0.36 o
   0  10   8       15.32       14.65      1.07 o
   1  10   8       14.09       14.61      0.83 o
   2  10   8       12.59       12.82      0.77 o
   3  10   8        4.57        2.65      0.89 o
   4  10   8        1.13        0.12      0.68 o
   5  10   8        1.66        5.65      1.03 o
   6  10   8        2.25        3.02      1.30 o
  -6  11   8        0.09       -0.92      1.09 o
  -5  11   8        3.21        2.44      0.90 o
  -4  11   8        1.54        0.38      1.30 o
  -3  11   8       13.31       13.89      1.31 o
  -2  11   8       55.47       54.86      1.44 o
  -1  11   8        0.84       -0.30      0.50 o
   0  11   8        0.01       -0.49      0.49 o
   1  11   8       95.67      106.51      2.01 o
   2  11   8       25.93       29.87      1.07 o
   3  11   8        2.39        2.14      1.00 o
   4  11   8        4.75        3.14      2.34 o
   5  11   8       12.71       10.92      1.53 o
   6  11   8       12.42       12.63      2.04 o
  -5  12   8        3.99        3.18      1.87 o
  -4  12   8        6.27        5.77      2.14 o
  -3  12   8        1.11       -0.80      0.80 o
  -2  12   8        0.87        1.04      0.77 o
  -1  12   8       11.80       13.71      1.09 o
   0  12   8        4.65        3.78      0.60 o
   1  12   8        6.00        5.54      0.78 o
   2  12   8        0.60        1.89      1.05 o
   3  12   8        4.95        4.43      1.31 o
   4  12   8        2.05        1.26      0.94 o
   5  12   8        0.19       -0.25      1.61 o
  -4  13   8        0.43       -0.73      0.73 o
  -3  13   8        9.12       10.53      1.72 o
  -2  13   8        7.64        5.01      0.90 o
  -1  13   8        1.82        1.55      0.68 o
   0  13   8        1.73        2.99      0.71 o
   1  13   8        2.26        1.14      1.27 o
   2  13   8        0.50        1.08      0.73 o
   3  13   8        0.09       -1.08      1.28 o
   4  13   8        0.04        2.66      1.07 o
  -2  14   8        0.12        0.47      2.71 o
  -1  14   8        3.89        2.80      0.86 o
   0  14   8        0.52        2.37      1.93 o
   1  14   8        0.10        0.78      0.79 o
   2  14   8        1.02        4.24      0.85 o
  -9   1   9        5.46        6.87      0.63 o
  -8   1   9        0.55        1.33      0.42 o
  -7   1   9       37.44       43.26      2.71 o
  -6   1   9       76.17       76.91      1.43 o
  -5   1   9      111.22       89.04      1.49 o
  -4   1   9      107.14      135.77      1.80 o
  -3   1   9      639.68      684.02      5.23 o
  -2   1   9      390.24      434.72      3.16 o
  -1   1   9      412.29      437.63      2.09 o
   0   1   9      815.29      953.10      3.65 o
   1   1   9     1512.57     1589.14      6.08 o
   2   1   9       45.11       60.77      0.88 o
   3   1   9      118.48      136.59      2.12 o
   4   1   9        0.15       -0.09      0.45 o
   5   1   9      624.50      573.55     10.10 o
   6   1   9       87.54       71.19      5.21 o
   7   1   9       11.44       10.37      0.94 o
   8   1   9       52.82       61.67      1.52 o
   9   1   9       17.49       21.84      1.35 o
  -9   2   9        0.82        1.43      0.44 o
  -8   2   9        0.13        0.54      0.49 o
  -7   2   9        7.37        8.21      0.67 o
  -6   2   9      141.80      141.51      1.96 o
  -5   2   9        0.13        0.34      0.40 o
  -4   2   9        5.93        0.90      0.36 o
  -3   2   9       75.80       47.44      1.12 o
  -2   2   9       83.67      121.86      1.40 o
  -1   2   9        0.61        2.29      0.22 o
   0   2   9     2078.40     2353.12      6.97 o
   1   2   9     1340.96     1412.08      5.53 o
   2   2   9        1.50        0.55      0.24 o
   3   2   9      118.91      123.44      2.03 o
   4   2   9      107.75      104.54      2.14 o
   5   2   9      332.81      301.20      3.65 o
   6   2   9      193.87      190.81      3.21 o
   7   2   9        1.48        1.40      0.54 o
   8   2   9       20.81       23.42      1.31 o
   9   2   9        0.05        0.82      0.61 o
  -9   3   9        8.01       11.12      0.83 o
  -8   3   9        2.76        4.33      0.61 o
  -7   3   9        3.83        2.75      0.57 o
  -6   3   9      112.78      110.10      1.87 o
  -5   3   9      281.02      268.08      3.05 o
  -4   3   9      104.36      101.10      1.74 o
  -3   3   9      242.19      183.11      2.34 o
  -2   3   9      140.34      146.51      1.25 o
  -1   3   9      179.18      209.88      1.47 o
   0   3   9       10.77       13.43      0.39 o
   1   3   9        0.19        0.43      0.23 o
   2   3   9        6.26        3.83      0.41 o
   3   3   9      465.48      449.85      3.11 o
   4   3   9      358.88      330.66      3.19 o
   5   3   9       28.95       20.83      1.35 o
   6   3   9       85.32       77.98      1.94 o
   7   3   9        0.09        0.93      0.61 o
   8   3   9       15.58       12.83      1.12 o
   9   3   9       33.83       40.41      2.04 o
  -9   4   9        4.43        4.65      0.80 o
  -8   4   9       20.32       18.94      1.10 o
  -7   4   9       60.51       67.62      1.69 o
  -6   4   9        6.39        9.72      0.80 o
  -5   4   9       46.78       46.66      1.38 o
  -4   4   9      273.76      253.73      3.05 o
  -3   4   9       33.49       39.82      0.95 o
  -2   4   9        0.60        2.17      0.26 o
  -1   4   9        5.74        2.21      0.25 o
   0   4   9       29.70       38.29      0.67 o
   1   4   9       35.54       46.98      1.00 o
   2   4   9        0.60        0.50      0.23 o
   3   4   9       76.77       73.72      1.44 o
   4   4   9      260.67      248.54      3.37 o
   5   4   9        5.55        4.24      0.72 o
   6   4   9       23.54       27.85      1.49 o
   7   4   9       53.79       53.78      1.80 o
   8   4   9        1.56       -0.67      0.67 o
  -9   5   9        0.03        0.03      0.73 o
  -8   5   9       11.94       13.10      3.07 o
  -7   5   9       16.06       16.70      1.07 o
  -6   5   9       34.52       38.87      1.38 o
  -5   5   9      390.94      380.05      4.25 o
  -4   5   9        3.34        3.79      0.67 o
  -3   5   9        0.21        0.30      0.37 o
  -2   5   9       38.17       44.27      0.73 o
  -1   5   9      362.77      350.09      1.91 o
   0   5   9       51.97       62.92      0.75 o
   1   5   9      488.65      464.34      2.45 o
   2   5   9       59.83       59.59      0.91 o
   3   5   9       58.19       54.00      1.37 o
   4   5   9        6.76        5.09      0.76 o
   5   5   9        1.75        1.62      0.63 o
   6   5   9       12.45       17.93      1.31 o
   7   5   9        6.87        9.10      1.03 o
   8   5   9        1.39        1.60      0.76 o
  -9   6   9        4.34        4.74      0.73 o
  -8   6   9        4.91        3.34      1.46 o
  -7   6   9        3.19        4.02      0.99 o
  -6   6   9       90.35      103.00      3.54 o
  -5   6   9       16.39       14.67      1.10 o
  -4   6   9       17.84       19.23      1.16 o
  -3   6   9      106.74      106.27      1.74 o
  -2   6   9        2.06        2.27      0.30 o
  -1   6   9       60.80       73.80      0.89 o
   0   6   9      181.62      197.52      1.57 o
   1   6   9        1.36        0.90      0.42 o
   2   6   9        3.72        4.75      0.43 o
   3   6   9        1.80        2.71      0.59 o
   4   6   9       12.44       11.65      1.07 o
   5   6   9        3.24        0.97      0.94 o
   6   6   9        5.33        2.25      0.85 o
   7   6   9       22.15       24.59      2.50 o
   8   6   9        0.09       -0.68      0.68 o
  -8   7   9       13.12       13.59      1.12 o
  -7   7   9       16.31       19.15      1.38 o
  -6   7   9       21.55       18.17      1.26 o
  -5   7   9       71.78       80.48      2.14 o
  -4   7   9       95.08      108.52      1.93 o
  -3   7   9       97.23       93.56      1.74 o
  -2   7   9       45.86       43.80      0.92 o
  -1   7   9        0.79        1.34      0.30 o
   0   7   9      353.48      339.37      2.25 o
   1   7   9       84.91       96.47      1.14 o
   2   7   9       17.86       17.70      0.69 o
   3   7   9       30.52       29.66      1.55 o
   4   7   9        4.84        4.61      0.81 o
   5   7   9       12.85       15.86      1.31 o
   6   7   9       53.17       51.71      2.40 o
   7   7   9        0.18        1.44      0.83 o
   8   7   9        1.74        2.89      1.15 o
  -8   8   9       17.15       20.54      1.47 o
  -7   8   9        7.77        6.55      0.94 o
  -6   8   9       16.04       12.47      1.17 o
  -5   8   9        0.01       -0.04      1.09 o
  -4   8   9       13.09       13.18      1.32 o
  -3   8   9        1.68        0.73      0.56 o
  -2   8   9      169.68      183.55      1.99 o
  -1   8   9        3.33        4.85      0.49 o
   0   8   9        0.58        0.28      0.33 o
   1   8   9       50.87       57.41      0.99 o
   2   8   9      154.37      156.49      1.86 o
   3   8   9        0.35        0.39      0.59 o
   4   8   9       11.58       10.11      1.29 o
   5   8   9       15.84       19.50      1.47 o
   6   8   9       53.32       59.28      2.92 o
   7   8   9       19.55       16.29      1.53 o
  -7   9   9        4.60        6.07      0.89 o
  -6   9   9       13.58       12.72      1.31 o
  -5   9   9       46.90       50.81      1.93 o
  -4   9   9       27.83       34.41      1.46 o
  -3   9   9        9.89        8.55      0.88 o
  -2   9   9        0.38        0.38      0.49 o
  -1   9   9        0.25        1.22      0.42 o
   0   9   9       11.14        9.87      0.76 o
   1   9   9        3.99        3.60      0.46 o
   2   9   9       11.36        9.32      0.74 o
   3   9   9       11.26       11.01      0.91 o
   4   9   9        5.74        6.08      0.83 o
   5   9   9        0.41        1.17      0.89 o
   6   9   9        5.21        5.81      1.03 o
   7   9   9        0.94        0.18      0.72 o
  -7  10   9        0.54       -0.66      1.04 o
  -6  10   9        6.04        4.16      0.99 o
  -5  10   9        1.09        1.80      0.80 o
  -4  10   9        4.38        6.28      0.80 o
  -3  10   9        3.47        4.44      1.04 o
  -2  10   9       39.01       44.09      1.93 o
  -1  10   9        2.96        2.54      0.52 o
   0  10   9      161.96      164.41      1.93 o
   1  10   9       12.19       11.53      1.02 o
   2  10   9        0.06       -0.15      0.44 o
   3  10   9        1.15        0.36      1.35 o
   4  10   9       14.65       13.54      1.35 o
   5  10   9        4.33        1.91      1.46 o
   6  10   9       12.83       13.70      1.40 o
  -6  11   9        1.12        1.71      0.81 o
  -5  11   9        1.33        2.89      0.90 o
  -4  11   9        0.00        0.62      1.46 o
  -3  11   9        1.75        3.00      0.98 o
  -2  11   9        0.03        0.34      0.54 o
  -1  11   9        0.80       -0.60      0.60 o
   0  11   9        0.19        0.40      0.52 o
   1  11   9        1.65        0.20      0.67 o
   2  11   9        1.00        1.19      0.56 o
   3  11   9        0.01       -0.35      0.93 o
   4  11   9        2.01        0.83      0.83 o
   5  11   9        2.49        6.44      0.99 o
  -5  12   9        1.72       -0.76      0.76 o
  -4  12   9        0.32        0.27      0.90 o
  -3  12   9        0.08        0.05      0.83 o
  -2  12   9        4.17        3.04      0.76 o
  -1  12   9        4.65        3.90      0.96 o
   0  12   9       41.36       41.98      1.16 o
   1  12   9        6.03        3.49      0.73 o
   2  12   9        0.49        1.06      0.57 o
   3  12   9        0.08        0.52      0.80 o
   4  12   9        3.14        2.47      0.92 o
  -4  13   9        7.51        3.50      0.92 o
  -3  13   9        0.59       -0.22      1.71 o
  -2  13   9        0.03        0.96      0.78 o
  -1  13   9        3.69        4.00      0.89 o
   0  13   9        1.24        0.97      0.80 o
   1  13   9        6.10        7.71      1.14 o
   2  13   9        0.14        2.88      0.83 o
   3  13   9        0.09       -0.73      0.73 o
  -2  14   9        0.96        1.86      1.12 o
  -1  14   9        2.14        2.00      0.64 o
   0  14   9        2.83        3.99      1.22 o
   1  14   9        0.10        1.66      0.85 o
  -9   0  10       57.69       62.42      2.04 o
  -8   0  10        0.52        0.36      0.89 o
  -7   0  10        7.60       10.46      1.02 o
  -6   0  10      280.33      239.93      3.83 o
  -5   0  10        4.04        1.62      0.64 o
  -4   0  10      278.88      251.47      5.36 o
  -3   0  10      405.84      396.51      5.10 o
  -2   0  10      899.01      906.97      6.54 o
  -1   0  10      636.21      740.43      4.52 o
   0   0  10      109.81      124.03      1.22 o
   1   0  10     2581.85     2883.87     14.88 o
   2   0  10      543.51      515.56      4.39 o
   3   0  10      109.02      120.14      2.81 o
   4   0  10     1316.21     1215.51     12.88 o
   5   0  10      162.11      156.58      3.70 o
   6   0  10       83.82       73.06      2.68 o
   7   0  10        0.38        1.08      0.89 o
   8   0  10       13.38       23.81      2.04 o
   9   0  10       91.71       92.21      2.50 o
  -9   1  10        1.32        1.26      0.62 o
  -8   1  10        1.27        1.26      0.45 o
  -7   1  10       14.26       11.93      0.76 o
  -6   1  10      112.65      105.67      1.76 o
  -5   1  10       40.17       33.43      1.03 o
  -4   1  10        0.46       -0.38      0.68 o
  -3   1  10      433.31      421.43      6.41 o
  -2   1  10      149.26      134.05      1.41 o
  -1   1  10       75.78       58.15      0.65 o
   0   1  10      111.13      110.61      0.82 o
   1   1  10      435.61      507.91      2.43 o
   2   1  10      480.24      503.36      3.09 o
   3   1  10       64.23       59.15      1.44 o
   4   1  10      326.66      294.21      4.06 o
   5   1  10      118.01      115.77      2.21 o
   6   1  10       50.07       48.88      2.24 o
   7   1  10        0.21       -0.45      0.45 o
   8   1  10        1.02        2.21      0.96 o
   9   1  10        0.01        0.36      0.63 o
  -9   2  10       17.15       19.55      1.30 o
  -8   2  10        0.93        1.52      0.52 o
  -7   2  10        3.11        2.17      0.49 o
  -6   2  10       26.03       22.78      1.01 o
  -5   2  10       87.25       81.04      2.40 o
  -4   2  10       61.11       61.93      1.34 o
  -3   2  10      133.26      121.71      1.85 o
  -2   2  10       46.31       43.34      0.86 o
  -1   2  10      877.24     1011.42      4.86 o
   0   2  10     1075.15     1090.74      3.70 o
   1   2  10      295.26      270.31      1.87 o
   2   2  10      292.25      310.45      2.28 o
   3   2  10      916.91      862.47      7.03 o
   4   2  10      246.72      225.17      3.06 o
   5   2  10        0.03       -0.62      0.62 o
   6   2  10        3.38        2.53      0.59 o
   7   2  10        0.61        2.13      0.56 o
   8   2  10       27.67       32.21      1.62 o
  -9   3  10        1.11        1.82      0.89 o
  -8   3  10        8.97        9.43      0.80 o
  -7   3  10        0.46        2.43      0.58 o
  -6   3  10       36.15       33.36      1.16 o
  -5   3  10       20.62       22.55      1.01 o
  -4   3  10      393.82      373.08      6.09 o
  -3   3  10      422.24      427.42      4.80 o
  -2   3  10       12.29       14.74      0.53 o
  -1   3  10       57.30       64.50      0.74 o
   0   3  10        0.15        0.08      0.16 o
   1   3  10        5.11        3.59      0.32 o
   2   3  10       86.56       96.67      0.97 o
   3   3  10      238.11      201.07      1.98 o
   4   3  10       12.41        7.01      0.91 o
   5   3  10        2.61        2.24      0.54 o
   6   3  10        1.62        1.36      0.67 o
   7   3  10       70.23       66.26      2.55 o
   8   3  10        0.22        0.26      0.67 o
  -9   4  10        1.85        1.96      0.61 o
  -8   4  10        0.11        0.35      0.58 o
  -7   4  10       42.04       46.81      1.46 o
  -6   4  10       13.18        9.60      0.80 o
  -5   4  10      333.03      323.41      3.63 o
  -4   4  10      142.17      139.86      4.79 o
  -3   4  10       36.01       39.74      0.95 o
  -2   4  10       22.84       27.29      0.77 o
  -1   4  10      569.57      579.16      2.85 o
   0   4  10      389.83      425.21      2.09 o
   1   4  10       35.11       31.90      0.62 o
   2   4  10       16.41       19.00      0.62 o
   3   4  10      527.96      520.25      4.18 o
   4   4  10        0.04       -0.27      0.54 o
   5   4  10       30.85       32.58      1.47 o
   6   4  10       10.64        9.72      1.03 o
   7   4  10       14.82       15.00      1.25 o
   8   4  10        2.43        1.25      0.89 o
  -9   5  10        1.97        1.93      0.61 o
  -8   5  10        2.76        4.73      0.97 o
  -7   5  10        1.24        1.89      0.99 o
  -6   5  10        9.04       10.91      0.94 o
  -5   5  10       22.68       24.61      1.29 o
  -4   5  10      156.18      148.03      2.52 o
  -3   5  10      233.10      233.05      2.52 o
  -2   5  10        2.90        0.69      0.23 o
  -1   5  10        4.93        9.62      0.38 o
   0   5  10      120.31      143.18      1.19 o
   1   5  10       85.85       69.89      0.89 o
   2   5  10       45.99       42.18      0.85 o
   3   5  10      132.61      120.81      1.93 o
   4   5  10        0.12        0.40      0.58 o
   5   5  10        6.74        6.78      1.04 o
   6   5  10        2.83        3.97      0.81 o
   7   5  10       23.44       27.14      1.62 o
   8   5  10       11.26       10.26      1.72 o
  -8   6  10       15.63       17.06      1.61 o
  -7   6  10        2.07        1.83      0.67 o
  -6   6  10       17.60       20.18      1.72 o
  -5   6  10       70.60       62.23      2.34 o
  -4   6  10      256.57      249.19      6.35 o
  -3   6  10       70.45       79.25      1.57 o
  -2   6  10       10.18        8.04      0.47 o
  -1   6  10        0.15        0.91      0.26 o
   0   6  10       86.71       70.77      1.01 o
   1   6  10      225.85      223.02      1.67 o
   2   6  10      582.81      587.51      3.92 o
   3   6  10       38.17       35.18      1.47 o
   4   6  10        0.32        0.09      0.68 o
   5   6  10        8.97        7.50      0.99 o
   6   6  10        0.05       -0.67      0.67 o
   7   6  10       14.18       14.16      1.34 o
   8   6  10        9.82       11.16      1.20 o
  -8   7  10        0.44        1.95      0.70 o
  -7   7  10       19.63       20.91      1.49 o
  -6   7  10       18.39       19.74      1.40 o
  -5   7  10       17.73       18.90      1.26 o
  -4   7  10        9.93        9.20      1.29 o
  -3   7  10        2.21        0.87      0.53 o
  -2   7  10       49.57       51.89      0.88 o
  -1   7  10        0.84        0.72      0.28 o
   0   7  10        0.19       -0.28      0.28 o
   1   7  10      357.51      346.10      2.34 o
   2   7  10       26.66       22.85      0.77 o
   3   7  10        0.43        0.14      0.54 o
   4   7  10       23.06       16.80      1.27 o
   5   7  10       29.18       33.65      1.83 o
   6   7  10        0.16        0.04      0.76 o
   7   7  10        0.80        2.18      0.80 o
  -8   8  10       19.20       26.45      2.81 o
  -7   8  10        1.76        4.57      0.85 o
  -6   8  10        3.82        5.19      0.94 o
  -5   8  10        7.87        6.03      0.90 o
  -4   8  10       47.74       45.44      1.37 o
  -3   8  10        2.04        1.16      0.60 o
  -2   8  10        6.10        6.87      0.48 o
  -1   8  10        4.23        3.36      0.42 o
   0   8  10       52.49       49.06      1.05 o
   1   8  10       21.11       17.11      0.92 o
   2   8  10      118.44      119.43      1.66 o
   3   8  10        0.08        0.78      0.59 o
   4   8  10        0.53        0.24      0.59 o
   5   8  10       16.66       16.95      1.49 o
   6   8  10       12.79       10.36      1.29 o
   7   8  10        0.51        1.92      0.80 o
  -7   9  10        2.36        1.55      0.76 o
  -6   9  10        0.23       -0.24      1.30 o
  -5   9  10       34.99       41.87      1.89 o
  -4   9  10       18.14       19.79      1.47 o
  -3   9  10       95.15       89.28      1.93 o
  -2   9  10        0.20       -0.04      0.52 o
  -1   9  10       29.08       30.66      1.02 o
   0   9  10        5.19        4.11      0.78 o
   1   9  10      141.91      143.76      1.94 o
   2   9  10       38.30       34.30      1.05 o
   3   9  10        0.53        1.50      1.56 o
   4   9  10        0.33       -0.17      0.56 o
   5   9  10        6.83        8.85      1.17 o
   6   9  10       31.89       32.10      2.03 o
  -7  10  10        0.07       -0.32      0.67 o
  -6  10  10        0.00       -0.17      0.67 o
  -5  10  10        1.39        0.65      0.61 o
  -4  10  10        0.15        0.24      0.55 o
  -3  10  10        0.91       -0.45      1.72 o
  -2  10  10        1.78        0.89      0.62 o
  -1  10  10        0.83       -0.52      0.52 o
   0  10  10       14.55       14.21      0.79 o
   1  10  10        2.22        0.99      0.58 o
   2  10  10       13.86       13.51      1.37 o
   3  10  10        4.08        3.61      1.16 o
   4  10  10        0.91        2.61      1.15 o
   5  10  10        0.07       -0.76      0.76 o
   6  10  10        2.28        1.44      0.81 o
  -6  11  10        0.16       -0.44      0.73 o
  -5  11  10        0.52        0.08      0.99 o
  -4  11  10       10.47        8.08      1.07 o
  -3  11  10       15.15       15.00      2.60 o
  -2  11  10       30.58       31.29      1.18 o
  -1  11  10       43.20       45.26      1.36 o
   0  11  10       12.37       17.45      0.84 o
   1  11  10       29.30       27.70      1.28 o
   2  11  10       23.18       25.07      1.44 o
   3  11  10        1.39       -0.50      0.83 o
   4  11  10        0.53       -0.95      0.95 o
   5  11  10        1.56        1.95      1.25 o
  -5  12  10        6.81        4.75      0.94 o
  -4  12  10        0.16        1.89      1.20 o
  -3  12  10        0.10       -0.26      0.63 o
  -2  12  10        0.00       -0.18      0.77 o
  -1  12  10        5.07        5.52      0.70 o
   0  12  10        0.92        1.63      0.59 o
   1  12  10        0.04        0.64      0.65 o
   2  12  10        0.28       -0.28      0.68 o
   3  12  10        1.18       -0.85      0.85 o
   4  12  10        0.56        0.36      0.80 o
  -4  13  10        0.50       -0.72      0.80 o
  -3  13  10        2.68        2.41      0.94 o
  -2  13  10        4.32        3.52      0.96 o
  -1  13  10        0.09       -0.82      0.82 o
   0  13  10        0.30        1.79      0.68 o
   1  13  10       14.08       18.07      1.10 o
   2  13  10        0.09        2.65      0.80 o
   3  13  10        0.48        2.52      1.72 o
  -2  14  10        0.03        0.44      1.93 o
  -1  14  10        0.00       -0.50      0.50 o
   0  14  10        1.12        0.59      0.71 o
   1  14  10        0.02        1.30      0.60 o
  -9   1  11       23.12       26.55      1.03 o
  -8   1  11        0.64       -0.45      0.45 o
  -7   1  11        9.82        8.05      0.72 o
  -6   1  11      137.80      133.60      2.07 o
  -5   1  11       16.90        9.69      0.72 o
  -4   1  11        0.06       -0.36      0.36 o
  -3   1  11      101.96      114.59      1.76 o
  -2   1  11      715.23      764.99      4.21 o
  -1   1  11        3.90        5.78      0.27 o
   0   1  11      311.52      373.73      2.01 o
   1   1  11      146.40      173.78      1.24 o
   2   1  11        4.46        5.37      0.40 o
   3   1  11        6.93        9.20      0.81 o
   4   1  11      801.35      771.05     10.57 o
   5   1  11      353.34      319.46      3.92 o
   6   1  11       37.04       38.09      1.44 o
   7   1  11        0.00        0.54      0.83 o
   8   1  11       24.22       27.60      2.21 o
  -9   2  11        7.36        6.38      0.67 o
  -8   2  11        0.99        1.35      0.58 o
  -7   2  11       67.86       62.61      1.53 o
  -6   2  11       16.27       14.83      0.89 o
  -5   2  11        0.10        0.18      0.52 o
  -4   2  11       17.76       17.33      0.90 o
  -3   2  11      171.49      154.84      2.16 o
  -2   2  11        2.35        0.06      0.17 o
  -1   2  11      257.41      327.23      2.02 o
   0   2  11      188.63      197.86      1.15 o
   1   2  11      275.57      274.15      1.80 o
   2   2  11      396.35      395.75      2.26 o
   3   2  11       43.30       43.95      1.28 o
   4   2  11        0.20       -0.54      0.54 o
   5   2  11      174.91      180.27      2.93 o
   6   2  11       66.05       64.80      1.52 o
   7   2  11        0.07        0.32      0.53 o
   8   2  11        0.01        1.53      0.72 o
  -9   3  11        0.67        1.17      0.52 o
  -8   3  11       42.89       44.38      1.38 o
  -7   3  11       52.40       48.11      1.38 o
  -6   3  11        2.79        2.40      0.58 o
  -5   3  11      130.68      121.78      2.11 o
  -4   3  11       11.52       11.87      0.81 o
  -3   3  11      275.82      272.12      4.80 o
  -2   3  11      637.90      688.26      3.48 o
  -1   3  11      221.75      225.79      1.51 o
   0   3  11      225.33      208.67      1.29 o
   1   3  11      445.22      428.15      2.30 o
   2   3  11       14.81       12.90      0.44 o
   3   3  11      181.85      173.00      1.90 o
   4   3  11      202.67      190.83      2.47 o
   5   3  11        0.69        1.02      0.54 o
   6   3  11        1.40        1.05      0.67 o
   7   3  11       91.77       84.45      2.25 o
   8   3  11        0.46       -0.45      0.63 o
  -9   4  11        0.14       -0.41      0.52 o
  -8   4  11        6.19        5.82      0.80 o
  -7   4  11       12.59       13.94      1.35 o
  -6   4  11        3.12        4.84      0.72 o
  -5   4  11      273.90      281.29      3.50 o
  -4   4  11      150.60      146.60      2.38 o
  -3   4  11        0.63        1.04      0.34 o
  -2   4  11       15.50       11.87      0.47 o
  -1   4  11        1.65        4.73      0.29 o
   0   4  11       21.07       19.35      0.47 o
   1   4  11        3.96        7.76      0.38 o
   2   4  11        2.05        1.39      0.40 o
   3   4  11      188.16      181.40      2.32 o
   4   4  11       70.58       64.50      1.89 o
   5   4  11        0.34        0.75      0.58 o
   6   4  11      125.68      122.84      2.70 o
   7   4  11        0.71        1.95      0.99 o
   8   4  11        1.77        1.53      0.72 o
  -9   5  11        4.92        2.14      0.61 o
  -8   5  11       12.52       15.17      1.07 o
  -7   5  11        2.28        2.56      0.67 o
  -6   5  11        3.94        3.49      1.51 o
  -5   5  11        3.00        1.62      0.63 o
  -4   5  11       21.03       18.84      1.12 o
  -3   5  11      753.68      729.93     10.32 o
  -2   5  11      227.07      210.93      1.73 o
  -1   5  11      116.94      129.97      1.19 o
   0   5  11      349.15      374.86      2.12 o
   1   5  11        4.39        8.94      0.43 o
   2   5  11       19.70       19.73      0.65 o
   3   5  11       48.66       53.38      1.40 o
   4   5  11       10.27       11.97      1.08 o
   5   5  11        8.53        9.54      0.99 o
   6   5  11       30.48       28.85      1.65 o
   7   5  11        5.04        3.43      0.85 o
   8   5  11        1.73        0.63      0.72 o
  -8   6  11        1.56        1.62      0.83 o
  -7   6  11        3.49        5.62      0.85 o
  -6   6  11        9.20        9.21      1.41 o
  -5   6  11       68.07       65.46      3.33 o
  -4   6  11      164.35      161.48      2.83 o
  -3   6  11       20.67       21.08      1.11 o
  -2   6  11        8.48        8.10      0.50 o
  -1   6  11       10.04       12.66      0.55 o
   0   6  11       29.65       27.96      0.73 o
   1   6  11       26.98       32.13      1.17 o
   2   6  11       29.24       23.76      1.07 o
   3   6  11       17.72       16.40      1.08 o
   4   6  11        8.05        8.58      0.99 o
   5   6  11       50.10       47.90      2.08 o
   6   6  11       11.45       14.13      1.26 o
   7   6  11       46.88       44.19      1.96 o
   8   6  11        8.82        7.54      1.01 o
  -8   7  11        0.05       -0.41      0.67 o
  -7   7  11        1.72        2.31      0.76 o
  -6   7  11        0.04        0.05      0.67 o
  -5   7  11        3.48        1.06      0.99 o
  -4   7  11        0.08        1.24      0.60 o
  -3   7  11       75.20       73.58      1.67 o
  -2   7  11      475.91      466.32      4.32 o
  -1   7  11        0.25        0.18      0.51 o
   0   7  11       14.04       11.11      0.63 o
   1   7  11      174.17      162.33      1.55 o
   2   7  11       11.90       15.01      0.67 o
   3   7  11        5.39        3.71      1.01 o
   4   7  11        1.05        0.84      0.69 o
   5   7  11        0.73        1.45      0.76 o
   6   7  11       24.55       31.33      1.83 o
   7   7  11        3.75        2.93      0.94 o
  -8   8  11       23.06       24.48      2.40 o
  -7   8  11        4.29        4.48      0.94 o
  -6   8  11       15.60       14.12      1.34 o
  -5   8  11        0.01       -0.69      0.77 o
  -4   8  11        0.17       -0.09      0.55 o
  -3   8  11       27.77       26.57      1.46 o
  -2   8  11        3.24        2.99      0.42 o
  -1   8  11        5.22        6.83      0.60 o
   0   8  11       60.30       61.91      1.23 o
   1   8  11        0.31        0.06      0.45 o
   2   8  11       21.73       20.61      0.88 o
   3   8  11       17.84       18.68      1.49 o
   4   8  11        0.32        0.24      0.59 o
   5   8  11       13.34       11.89      1.31 o
   6   8  11       29.92       32.79      2.02 o
   7   8  11       25.08       22.59      1.58 o
  -7   9  11        0.11        0.90      0.67 o
  -6   9  11        4.45        5.50      0.94 o
  -5   9  11        4.90        6.40      1.03 o
  -4   9  11        0.37        1.26      0.73 o
  -3   9  11        9.45        9.47      1.41 o
  -2   9  11      151.40      153.86      1.79 o
  -1   9  11        8.90        8.96      0.56 o
   0   9  11        4.12        5.14      0.62 o
   1   9  11       21.46       22.18      1.06 o
   2   9  11        0.01       -0.48      0.48 o
   3   9  11        4.89        5.72      1.23 o
   4   9  11        6.54        9.28      1.20 o
   5   9  11        2.39        2.95      0.85 o
   6   9  11        2.07        2.67      0.94 o
  -7  10  11        9.45        5.50      2.60 o
  -6  10  11        0.22        1.26      0.76 o
  -5  10  11        0.15        0.27      0.71 o
  -4  10  11        2.09        3.87      1.15 o
  -3  10  11       14.04       12.09      1.22 o
  -2  10  11       58.52       63.45      1.37 o
  -1  10  11       14.40       18.66      1.08 o
   0  10  11      102.44      103.01      1.75 o
   1  10  11       49.70       52.46      2.08 o
   2  10  11        3.59        1.92      0.53 o
   3  10  11        0.86       -0.22      0.80 o
   4  10  11       13.73        8.98      2.40 o
   5  10  11       11.55       11.86      2.31 o
   6  10  11       11.99       11.52      1.34 o
  -6  11  11        0.67        1.26      1.15 o
  -5  11  11        0.00        0.55      0.85 o
  -4  11  11       13.89       12.09      1.22 o
  -3  11  11        1.80        2.55      0.83 o
  -2  11  11        9.73       10.76      0.87 o
  -1  11  11       32.38       37.99      1.21 o
   0  11  11        2.85        2.12      0.56 o
   1  11  11        0.13        0.81      0.78 o
   2  11  11        7.27        7.56      0.78 o
   3  11  11        0.35       -0.20      0.75 o
   4  11  11        7.68        5.20      1.27 o
   5  11  11        2.58        0.97      1.01 o
  -5  12  11        0.65        0.74      0.76 o
  -4  12  11        6.66        5.10      1.08 o
  -3  12  11        6.03        8.34      0.90 o
  -2  12  11       29.29       28.79      1.60 o
  -1  12  11        0.26        1.33      0.54 o
   0  12  11       64.09       69.94      1.63 o
   1  12  11       14.12       11.17      0.94 o
   2  12  11        0.18        1.25      0.65 o
   3  12  11        0.17        0.07      0.85 o
   4  12  11        0.00       -0.78      0.80 o
  -4  13  11        0.04       -0.85      0.85 o
  -3  13  11        0.58       -0.80      0.80 o
  -2  13  11        0.90        0.92      0.59 o
  -1  13  11        0.18        1.14      0.66 o
   0  13  11        0.65        0.52      0.64 o
   1  13  11        1.84        1.89      0.68 o
   2  13  11        4.17        8.13      0.98 o
   3  13  11        0.61       -1.06      1.06 o
  -1  14  11        2.51        3.29      0.94 o
   0  14  11        0.98        2.51      1.05 o
  -9   0  12        5.75       10.28      1.15 o
  -8   0  12        4.03        7.22      1.02 o
  -7   0  12        8.36       10.64      1.15 o
  -6   0  12       34.23       24.71      1.53 o
  -5   0  12      319.93      301.98      4.72 o
  -4   0  12      820.13      737.82      8.42 o
  -3   0  12       18.30       11.91      1.02 o
  -2   0  12        0.20        5.12      0.49 o
  -1   0  12       73.69       58.98      0.97 o
   0   0  12      292.20      348.67      2.47 o
   1   0  12      301.19      313.06      2.70 o
   2   0  12       27.74       32.63      2.14 o
   3   0  12      662.67      629.58      8.16 o
   4   0  12      818.01      772.82      9.69 o
   5   0  12      155.92      150.99      3.83 o
   6   0  12       15.73       13.53      1.66 o
   7   0  12       24.69       21.65      1.91 o
   8   0  12       29.97       26.88      2.17 o
  -9   1  12        0.06        1.90      0.62 o
  -8   1  12        3.00        0.55      0.69 o
  -7   1  12        0.02        1.44      0.54 o
  -6   1  12        0.24        1.05      0.49 o
  -5   1  12       18.30       20.21      0.99 o
  -4   1  12       31.68       26.93      1.33 o
  -3   1  12      138.31      152.98      3.02 o
  -2   1  12       19.20       41.30      0.62 o
  -1   1  12        8.23       12.25      0.39 o
   0   1  12      545.44      547.94      2.52 o
   1   1  12      428.97      424.54      2.27 o
   2   1  12       40.70       44.77      1.84 o
   3   1  12       10.12        7.71      1.15 o
   4   1  12       77.54       74.12      1.94 o
   5   1  12       16.97       15.42      1.08 o
   6   1  12        1.63        2.22      1.04 o
   7   1  12        2.24        2.53      0.81 o
   8   1  12        4.09        3.80      0.68 o
  -9   2  12        7.09        9.54      0.80 o
  -8   2  12        2.21        1.57      0.58 o
  -7   2  12        1.41        1.47      0.58 o
  -6   2  12       20.21       15.96      0.94 o
  -5   2  12      176.40      152.81      3.38 o
  -4   2  12      208.48      196.30      2.61 o
  -3   2  12       62.55       66.64      1.20 o
  -2   2  12       68.93       65.75      0.86 o
  -1   2  12        2.55        4.04      0.27 o
   0   2  12      113.83      116.99      1.06 o
   1   2  12      770.39      843.45      3.80 o
   2   2  12        2.39        1.61      0.27 o
   3   2  12      621.46      635.08      4.72 o
   4   2  12      395.62      357.08      4.28 o
   5   2  12        0.63        0.64      0.58 o
   6   2  12       28.10       28.67      1.27 o
   7   2  12        1.37        0.77      0.58 o
   8   2  12        0.71        1.17      0.72 o
  -9   3  12        1.36        1.98      0.58 o
  -8   3  12       11.71       13.66      2.08 o
  -7   3  12        2.44        0.90      0.68 o
  -6   3  12       19.10       20.36      1.41 o
  -5   3  12       27.26       19.86      1.12 o
  -4   3  12       67.65       54.13      1.43 o
  -3   3  12      120.52      124.97      2.19 o
  -2   3  12       79.83       90.76      1.00 o
  -1   3  12        0.94       -0.15      0.19 o
   0   3  12      456.47      501.63      2.60 o
   1   3  12      187.53      195.30      1.46 o
   2   3  12      118.69      140.10      1.37 o
   3   3  12       94.41      105.77      1.76 o
   4   3  12        3.78        7.01      0.71 o
   5   3  12        2.91        1.97      0.56 o
   6   3  12       50.08       46.81      1.76 o
   7   3  12       10.41       11.87      1.12 o
   8   3  12        2.64        3.01      0.76 o
  -9   4  12        0.00        1.78      0.61 o
  -8   4  12       12.11       15.95      1.16 o
  -7   4  12       27.67       30.28      1.32 o
  -6   4  12        1.68        1.73      0.58 o
  -5   4  12      129.05      120.93      2.29 o
  -4   4  12       39.75       38.44      1.56 o
  -3   4  12       29.52       24.46      0.92 o
  -2   4  12       79.24       73.29      0.96 o
  -1   4  12       43.97       50.58      0.74 o
   0   4  12       19.09       25.35      0.52 o
   1   4  12       42.29       42.70      0.74 o
   2   4  12       64.06       69.48      0.98 o
   3   4  12      684.47      674.60      5.27 o
   4   4  12       59.12       58.90      3.85 o
   5   4  12       72.63       70.90      3.59 o
   6   4  12       85.77       82.69      3.07 o
   7   4  12        0.49        3.34      0.81 o
   8   4  12        1.30        5.17      0.85 o
  -9   5  12        5.08        6.30      0.80 o
  -8   5  12       11.83       15.72      1.16 o
  -7   5  12        0.98        0.27      0.63 o
  -6   5  12       22.59       22.55      2.29 o
  -5   5  12       24.59       30.91      2.76 o
  -4   5  12       86.35       87.23      2.03 o
  -3   5  12       13.84       11.52      0.86 o
  -2   5  12       20.94       17.11      0.67 o
  -1   5  12      109.89      115.32      1.08 o
   0   5  12        6.28        7.55      0.38 o
   1   5  12       39.02       28.64      0.70 o
   2   5  12        2.48        1.03      0.34 o
   3   5  12       48.26       45.85      1.54 o
   4   5  12        0.05        1.06      0.83 o
   5   5  12        2.47        2.16      0.72 o
   6   5  12       32.56       27.64      2.29 o
   7   5  12       23.78       17.29      1.40 o
   8   5  12        0.16       -0.31      1.30 o
  -8   6  12        4.53        2.83      0.80 o
  -7   6  12       31.61       32.52      2.23 o
  -6   6  12       16.15       16.53      1.22 o
  -5   6  12      129.87      118.25      2.56 o
  -4   6  12       25.96       21.85      1.31 o
  -3   6  12       40.97       36.12      1.19 o
  -2   6  12       43.65       42.35      1.27 o
  -1   6  12       21.15       24.50      0.88 o
   0   6  12        8.27       10.10      0.59 o
   1   6  12        4.80        4.74      0.55 o
   2   6  12       33.23       33.43      0.97 o
   3   6  12       74.71       74.37      1.97 o
   4   6  12      133.21      138.52      4.01 o
   5   6  12        5.53        8.90      1.67 o
   6   6  12        1.70        4.11      0.99 o
   7   6  12       22.77       24.79      2.76 o
  -8   7  12        1.01        1.43      0.90 o
  -7   7  12        2.53        2.71      0.81 o
  -6   7  12        8.29        7.50      0.94 o
  -5   7  12       23.30       24.44      2.92 o
  -4   7  12       20.39       21.47      1.99 o
  -3   7  12        0.35       -0.40      0.54 o
  -2   7  12       55.41       58.10      1.66 o
  -1   7  12       36.39       36.82      0.83 o
   0   7  12       52.12       45.81      0.87 o
   1   7  12      104.97      104.18      1.39 o
   2   7  12        3.88        2.25      0.41 o
   3   7  12        8.77        6.63      0.83 o
   4   7  12       13.84       17.54      1.12 o
   5   7  12        5.17        4.71      0.90 o
   6   7  12       23.41       31.37      1.89 o
   7   7  12        0.18        1.71      0.85 o
  -8   8  12        4.50        7.82      1.51 o
  -7   8  12        0.09        0.85      0.76 o
  -6   8  12       60.42       56.28      2.02 o
  -5   8  12        1.40       -0.63      0.63 o
  -4   8  12       24.41       22.88      1.19 o
  -3   8  12      347.56      336.50      3.73 o
  -2   8  12        5.35        4.92      0.51 o
  -1   8  12        0.20        1.40      0.39 o
   0   8  12       49.01       48.52      1.16 o
   1   8  12        0.29        0.77      0.37 o
   2   8  12       10.65        7.61      0.60 o
   3   8  12        2.24        3.88      0.76 o
   4   8  12       32.33       36.40      1.54 o
   5   8  12        0.00        1.35      0.81 o
   6   8  12        0.19        1.06      1.20 o
   7   8  12        3.77        4.44      0.94 o
  -7   9  12        4.69        6.32      1.03 o
  -6   9  12        8.76       12.05      1.22 o
  -5   9  12       19.33       20.48      1.53 o
  -4   9  12       16.41       12.64      1.00 o
  -3   9  12        3.12        3.34      0.90 o
  -2   9  12        2.78        3.46      0.47 o
  -1   9  12        1.97        1.54      0.42 o
   0   9  12       10.77        9.68      0.67 o
   1   9  12       75.77       69.50      1.39 o
   2   9  12        2.13        1.98      0.49 o
   3   9  12        0.25       -0.64      0.64 o
   4   9  12        0.48        0.34      0.64 o
   5   9  12       31.75       27.83      2.60 o
   6   9  12       27.08       22.35      1.72 o
  -6  10  12        2.07        3.64      0.85 o
  -5  10  12       15.91       14.59      1.50 o
  -4  10  12        8.58        8.89      1.12 o
  -3  10  12       18.36       17.67      1.40 o
  -2  10  12       49.10       55.67      1.99 o
  -1  10  12       26.33       22.17      1.12 o
   0  10  12       31.02       35.98      1.11 o
   1  10  12       64.06       71.75      1.66 o
   2  10  12        2.26        4.86      0.58 o
   3  10  12        1.54        1.18      0.83 o
   4  10  12       11.61        9.27      1.27 o
   5  10  12        2.39        2.58      1.08 o
  -6  11  12        1.19        0.36      1.02 o
  -5  11  12       26.02       31.97      1.93 o
  -4  11  12       37.26       38.41      2.34 o
  -3  11  12        8.08        4.76      1.58 o
  -2  11  12        0.18        0.38      0.53 o
  -1  11  12       23.16       23.67      1.17 o
   0  11  12        0.90        1.15      0.52 o
   1  11  12        0.31       -0.64      0.64 o
   2  11  12        0.21        0.58      0.72 o
   3  11  12        7.85       10.76      1.25 o
   4  11  12        7.54        9.39      1.22 o
   5  11  12        0.33        1.70      1.15 o
  -5  12  12        6.85        6.13      1.03 o
  -4  12  12        0.14        2.89      1.35 o
  -3  12  12        4.48        3.78      0.83 o
  -2  12  12        8.76       11.87      0.94 o
  -1  12  12        0.16        1.47      0.55 o
   0  12  12       14.12       15.00      0.96 o
   1  12  12       14.34       16.73      1.37 o
   2  12  12       14.40       16.94      1.82 o
   3  12  12       11.88       11.00      1.91 o
   4  12  12        1.36        2.92      0.89 o
  -3  13  12        0.24        0.30      1.17 o
  -2  13  12        0.20       -0.56      0.56 o
  -1  13  12        4.29        4.77      0.93 o
   0  13  12        4.67        5.52      0.94 o
   1  13  12       11.69       14.37      1.00 o
   2  13  12        0.64        1.44      1.40 o
  -9   1  13       10.55       11.88      0.94 o
  -8   1  13        8.98        8.38      0.81 o
  -7   1  13        1.97        1.78      0.68 o
  -6   1  13       31.46       36.24      1.56 o
  -5   1  13        1.72        0.90      0.45 o
  -4   1  13        0.16        0.63      0.68 o
  -3   1  13      100.16      107.26      1.51 o
  -2   1  13      685.53      751.33      5.67 o
  -1   1  13       56.87       52.12      0.71 o
   0   1  13        0.63        4.10      0.25 o
   1   1  13        5.96       11.56      0.43 o
   2   1  13       96.62       99.18      1.35 o
   3   1  13        0.20       -0.62      0.62 o
   4   1  13      152.52      145.17      2.71 o
   5   1  13       14.64       17.01      1.67 o
   6   1  13        4.25        4.34      0.76 o
   7   1  13       30.29       34.16      1.76 o
   8   1  13       17.08       15.88      1.07 o
  -9   2  13        0.71        0.92      0.89 o
  -8   2  13       16.69       19.23      2.03 o
  -7   2  13       40.75       41.89      3.07 o
  -6   2  13        7.58        5.06      0.67 o
  -5   2  13       10.68       10.03      0.81 o
  -4   2  13      114.27      121.08      2.12 o
  -3   2  13        9.21        7.95      0.91 o
  -2   2  13      125.18      125.44      1.17 o
  -1   2  13       34.50       36.14      0.66 o
   0   2  13        0.82        2.48      0.20 o
   1   2  13       19.52       16.26      0.51 o
   2   2  13        1.33        1.73      0.28 o
   3   2  13       25.56       25.19      1.00 o
   4   2  13      113.30       94.05      2.21 o
   5   2  13        0.00       -0.09      0.63 o
   6   2  13        4.53        4.90      0.71 o
   7   2  13        4.84        4.85      0.76 o
   8   2  13        0.05        1.86      0.76 o
  -9   3  13       15.02       14.53      1.03 o
  -8   3  13       44.64       55.55      1.65 o
  -7   3  13       12.54        9.97      0.94 o
  -6   3  13       17.34       20.42      1.12 o
  -5   3  13       39.08       37.53      1.35 o
  -4   3  13       65.11       58.87      1.58 o
  -3   3  13      145.19      140.62      2.22 o
  -2   3  13      125.23      120.88      1.53 o
  -1   3  13      222.95      214.94      1.73 o
   0   3  13        5.24        4.16      0.29 o
   1   3  13      407.98      422.61      2.25 o
   2   3  13        7.92        7.81      0.40 o
   3   3  13      144.07      150.23      1.87 o
   4   3  13        0.76        0.01      0.78 o
   5   3  13        1.94        2.50      0.58 o
   6   3  13      115.17      108.69      2.57 o
   7   3  13        0.93       -0.39      1.41 o
   8   3  13        9.58       10.77      1.17 o
  -9   4  13        4.94        6.88      0.83 o
  -8   4  13        0.48        0.47      0.73 o
  -7   4  13        0.87        0.07      0.58 o
  -6   4  13        1.91        2.18      0.67 o
  -5   4  13       24.24       30.64      1.34 o
  -4   4  13        8.42        4.96      0.72 o
  -3   4  13       24.35       20.51      0.91 o
  -2   4  13       22.34       23.77      0.97 o
  -1   4  13       91.42       90.27      0.95 o
   0   4  13      116.49      103.82      1.15 o
   1   4  13        1.56        0.25      0.26 o
   2   4  13       33.81       35.70      0.82 o
   3   4  13        3.08        4.82      0.61 o
   4   4  13       11.91        9.48      1.30 o
   5   4  13       34.64       38.13      1.67 o
   6   4  13        9.62       13.21      1.22 o
   7   4  13        0.14        2.55      0.73 o
   8   4  13        0.01       -0.01      0.89 o
  -8   5  13       51.90       55.61      2.08 o
  -7   5  13        2.66        2.25      0.89 o
  -6   5  13        0.14        1.03      0.58 o
  -5   5  13       45.99       41.13      1.53 o
  -4   5  13       14.07       11.83      0.99 o
  -3   5  13      193.84      197.18      2.45 o
  -2   5  13      379.61      343.58      2.44 o
  -1   5  13        6.88        7.62      0.46 o
   0   5  13      227.32      220.76      1.88 o
   1   5  13        0.46        0.72      0.39 o
   2   5  13       49.55       47.67      0.93 o
   3   5  13       19.30       20.75      1.08 o
   4   5  13       10.97       13.44      1.46 o
   5   5  13        4.29        5.67      0.94 o
   6   5  13        7.61        8.59      1.87 o
   7   5  13        9.88        9.90      1.16 o
  -8   6  13        1.91        0.76      0.67 o
  -7   6  13       12.23        8.36      1.03 o
  -6   6  13        7.13        6.22      0.90 o
  -5   6  13       26.89       25.65      1.49 o
  -4   6  13        1.86        4.28      0.83 o
  -3   6  13        0.99        4.04      0.61 o
  -2   6  13       95.64       82.78      1.28 o
  -1   6  13        0.95        0.88      0.30 o
   0   6  13       27.90       29.72      0.74 o
   1   6  13      165.24      157.08      1.45 o
   2   6  13       26.09       19.57      0.85 o
   3   6  13        0.06        0.01      0.49 o
   4   6  13        1.01        0.60      0.67 o
   5   6  13        9.77        5.90      0.98 o
   6   6  13        6.25        8.20      1.08 o
   7   6  13        3.09        5.29      1.30 o
  -8   7  13        8.42        6.97      1.67 o
  -7   7  13       13.11       13.45      1.20 o
  -6   7  13       23.31       27.34      1.62 o
  -5   7  13        5.27        5.23      0.90 o
  -4   7  13        1.01        1.62      0.54 o
  -3   7  13      326.22      323.94      4.83 o
  -2   7  13      391.56      383.16      3.14 o
  -1   7  13       22.63       22.35      0.73 o
   0   7  13      139.78      129.10      1.72 o
   1   7  13      210.52      197.55      1.91 o
   2   7  13        1.07        1.78      0.43 o
   3   7  13        6.89        7.90      0.80 o
   4   7  13       26.67       29.86      2.35 o
   5   7  13        1.66        0.36      0.83 o
   6   7  13        1.09        2.47      0.85 o
   7   7  13        0.69        1.62      0.94 o
  -7   8  13        6.98        9.06      1.41 o
  -6   8  13        2.22        2.79      0.85 o
  -5   8  13        0.03       -0.13      0.67 o
  -4   8  13        4.63        6.44      0.76 o
  -3   8  13        0.13        2.12      0.61 o
  -2   8  13        7.23        7.61      0.67 o
  -1   8  13        2.97        3.07      0.43 o
   0   8  13      109.07      102.71      1.55 o
   1   8  13       78.99       76.01      1.14 o
   2   8  13       19.48       24.63      1.28 o
   3   8  13        0.09        0.99      0.71 o
   4   8  13        4.25        4.39      1.30 o
   5   8  13       11.55       14.10      2.14 o
   6   8  13        0.29        0.08      0.99 o
  -7   9  13        3.67        1.24      1.09 o
  -6   9  13       11.34       10.99      1.20 o
  -5   9  13       48.81       55.82      2.12 o
  -4   9  13       46.03       51.00      2.67 o
  -3   9  13       41.19       37.68      1.74 o
  -2   9  13       97.55       93.61      1.36 o
  -1   9  13        3.49        4.93      0.54 o
   0   9  13        4.76        3.77      0.60 o
   1   9  13        0.92        0.94      0.47 o
   2   9  13       38.13       43.00      1.50 o
   3   9  13        8.05        6.84      1.08 o
   4   9  13        4.46        3.53      1.04 o
   5   9  13        1.56        2.15      0.85 o
   6   9  13        1.63        1.88      1.04 o
  -6  10  13        0.56        0.03      0.70 o
  -5  10  13        6.57        7.44      0.86 o
  -4  10  13        5.11        6.59      1.03 o
  -3  10  13        0.59       -0.03      0.70 o
  -2  10  13        0.14       -0.57      0.61 o
  -1  10  13        0.37       -0.02      0.68 o
   0  10  13       52.65       48.26      1.19 o
   1  10  13        7.28        7.48      0.80 o
   2  10  13        9.57       10.45      0.90 o
   3  10  13        4.31        2.56      1.20 o
   4  10  13        9.91       13.45      2.19 o
   5  10  13       16.25       13.98      1.40 o
  -5  11  13       31.74       28.59      2.50 o
  -4  11  13        0.62       -1.41      1.41 o
  -3  11  13       10.07       10.26      0.95 o
  -2  11  13       13.24       13.80      0.93 o
  -1  11  13        1.89        2.97      1.22 o
   0  11  13        0.11        1.49      0.72 o
   1  11  13        4.94        4.42      0.77 o
   2  11  13        0.47        1.67      0.72 o
   3  11  13        9.71       10.95      1.26 o
   4  11  13        4.45        4.85      1.15 o
  -4  12  13       11.83       17.28      1.43 o
  -3  12  13        1.56        1.52      1.18 o
  -2  12  13        7.20        7.87      0.79 o
  -1  12  13        8.01       10.10      0.90 o
   0  12  13        2.42        2.41      0.79 o
   1  12  13        1.22        1.74      0.66 o
   2  12  13        0.64        1.39      0.83 o
   3  12  13        0.11        1.32      1.25 o
  -3  13  13        0.24       -0.76      0.76 o
  -2  13  13        3.58        2.12      0.89 o
  -1  13  13        7.04        5.14      1.09 o
   0  13  13        0.03        0.27      0.76 o
   1  13  13        0.12        1.44      0.91 o
   2  13  13        3.50        5.00      1.46 o
  -9   0  14        2.06        2.53      0.89 o
  -8   0  14        0.27       -0.36      0.77 o
  -7   0  14        0.00        0.72      0.77 o
  -6   0  14        7.25        5.95      1.02 o
  -5   0  14      174.12      145.94      3.44 o
  -4   0  14      506.03      423.21      6.12 o
  -3   0  14      193.18      219.44      3.96 o
  -2   0  14      125.85      123.91      2.36 o
  -1   0  14      282.78      253.32      2.37 o
   0   0  14      147.54      153.55      1.59 o
   1   0  14     1351.67     1297.58      7.74 o
   2   0  14      488.93      480.48      4.76 o
   3   0  14        1.43       -0.64      0.64 o
   4   0  14      300.29      267.17      5.36 o
   5   0  14        3.28        2.35      1.02 o
   6   0  14       52.12       51.41      2.55 o
   7   0  14        4.91        2.53      1.15 o
   8   0  14        8.12        3.97      1.28 o
  -9   1  14        2.34        2.99      0.89 o
  -8   1  14       28.75       29.03      1.40 o
  -7   1  14        1.34        3.22      0.99 o
  -6   1  14        0.66        0.36      0.54 o
  -5   1  14        0.25        0.77      0.78 o
  -4   1  14       26.07       27.99      1.16 o
  -3   1  14       26.83       31.94      0.90 o
  -2   1  14       23.06       17.21      0.39 o
  -1   1  14        8.73        5.42      0.33 o
   0   1  14       14.51       22.39      0.49 o
   1   1  14      151.26      138.57      1.33 o
   2   1  14       52.31       53.66      0.91 o
   3   1  14        1.22        1.14      0.46 o
   4   1  14        0.05        0.18      1.09 o
   5   1  14        2.28        1.58      0.67 o
   6   1  14        0.92        1.53      0.72 o
   7   1  14        3.46        3.61      0.90 o
   8   1  14        3.70        2.54      0.71 o
  -9   2  14        3.73        4.37      1.25 o
  -8   2  14        2.81        5.00      0.89 o
  -7   2  14        1.69       -0.09      0.54 o
  -6   2  14       13.20       11.67      0.90 o
  -5   2  14      331.86      297.95      4.43 o
  -4   2  14      274.21      248.49      3.24 o
  -3   2  14       48.41       54.18      1.17 o
  -2   2  14      310.63      311.57      2.08 o
  -1   2  14      170.71      158.41      1.32 o
   0   2  14       51.42       63.17      0.70 o
   1   2  14      211.24      203.73      1.56 o
   2   2  14      227.02      202.35      1.63 o
   3   2  14      143.15      137.84      2.05 o
   4   2  14       78.08       74.04      2.03 o
   5   2  14        0.35        1.48      0.94 o
   6   2  14        0.11       -0.50      0.50 o
   7   2  14        0.05        0.87      0.58 o
   8   2  14        2.67        3.70      0.90 o
  -9   3  14        4.69        7.88      1.77 o
  -8   3  14       42.65       47.72      3.38 o
  -7   3  14        5.44        4.42      1.20 o
  -6   3  14        6.83       10.17      0.94 o
  -5   3  14        0.30        0.99      0.63 o
  -4   3  14        0.67        1.79      0.94 o
  -3   3  14       43.13       52.74      1.35 o
  -2   3  14       96.26      101.37      1.16 o
  -1   3  14      153.57      151.69      1.31 o
   0   3  14       90.00       99.95      0.99 o
   1   3  14        0.34       -0.05      0.23 o
   2   3  14       61.71       62.86      0.93 o
   3   3  14        8.25        6.78      0.62 o
   4   3  14       10.22        9.87      0.80 o
   5   3  14       23.69       22.52      1.17 o
   6   3  14       12.05       16.22      1.31 o
   7   3  14        2.90        0.33      0.76 o
   8   3  14        0.80        1.26      0.72 o
  -9   4  14        0.82        0.44      0.61 o
  -8   4  14        1.94        3.61      0.81 o
  -7   4  14        0.25        0.99      1.30 o
  -6   4  14       11.02        9.21      1.41 o
  -5   4  14      266.74      247.24      3.56 o
  -4   4  14        4.95        3.97      0.72 o
  -3   4  14       12.60       13.23      0.77 o
  -2   4  14      505.86      468.63      3.20 o
  -1   4  14       44.82       50.90      0.92 o
   0   4  14       11.74       17.62      0.54 o
   1   4  14      119.58      121.82      1.25 o
   2   4  14        8.17       10.10      0.52 o
   3   4  14      135.18      139.34      2.30 o
   4   4  14       32.54       34.08      1.72 o
   5   4  14        7.79        6.91      0.98 o
   6   4  14       66.43       66.00      2.71 o
   7   4  14        0.73        0.36      0.72 o
   8   4  14        0.38        2.89      0.81 o
  -8   5  14        4.25        5.80      0.89 o
  -7   5  14       23.61       24.42      2.19 o
  -6   5  14        3.71        6.25      0.83 o
  -5   5  14       44.88       45.35      1.62 o
  -4   5  14       11.78       13.44      1.08 o
  -3   5  14      143.21      133.43      4.04 o
  -2   5  14        2.33        4.73      0.77 o
  -1   5  14       48.33       51.82      0.85 o
   0   5  14       70.63       74.55      1.11 o
   1   5  14        3.73        2.39      0.41 o
   2   5  14       12.99       19.13      0.71 o
   3   5  14       14.49       13.62      0.93 o
   4   5  14        5.58        5.02      1.15 o
   5   5  14       38.70       41.90      2.03 o
   6   5  14       19.90       27.33      2.24 o
   7   5  14        0.59       -0.54      0.72 o
  -8   6  14        0.24        0.54      1.04 o
  -7   6  14        6.08        7.72      0.98 o
  -6   6  14       10.80       12.10      1.12 o
  -5   6  14       21.57       19.22      1.31 o
  -4   6  14        2.16        0.65      0.49 o
  -3   6  14      284.87      276.38      3.19 o
  -2   6  14        0.68        0.01      0.33 o
  -1   6  14        1.52        2.58      0.42 o
   0   6  14      102.19       97.23      1.35 o
   1   6  14       40.44       48.58      0.96 o
   2   6  14       26.37       27.20      1.30 o
   3   6  14       69.92       65.19      2.68 o
   4   6  14       23.82       23.81      1.58 o
   5   6  14        0.05        1.08      0.76 o
   6   6  14       44.63       38.42      2.12 o
   7   6  14        0.13        2.72      0.85 o
  -8   7  14        0.01        0.27      0.72 o
  -7   7  14        7.91        7.46      0.98 o
  -6   7  14        0.09       -0.69      0.94 o
  -5   7  14        8.36        8.50      0.98 o
  -4   7  14        0.34        0.53      0.54 o
  -3   7  14       79.88       77.17      1.79 o
  -2   7  14        7.85        9.43      0.58 o
  -1   7  14        4.14        4.07      0.63 o
   0   7  14       82.42       83.09      1.65 o
   1   7  14       77.35       60.99      1.12 o
   2   7  14        9.63       11.20      0.68 o
   3   7  14        0.42        0.66      0.79 o
   4   7  14        5.84        5.27      0.73 o
   5   7  14        0.79        1.62      0.81 o
   6   7  14        0.38       -0.72      0.81 o
   7   7  14        0.08       -0.27      0.72 o
  -7   8  14        4.66        4.79      0.85 o
  -6   8  14       10.67       11.30      1.16 o
  -5   8  14       16.84       19.76      1.44 o
  -4   8  14       14.59       11.13      0.92 o
  -3   8  14       23.79       22.54      1.20 o
  -2   8  14        0.21        1.37      0.45 o
  -1   8  14        5.70        6.16      0.51 o
   0   8  14        8.75        9.81      0.68 o
   1   8  14        5.05        6.36      0.48 o
   2   8  14        2.64        3.55      0.68 o
   3   8  14        7.88        9.37      1.09 o
   4   8  14       89.44       98.34      2.20 o
   5   8  14       15.81       12.93      1.35 o
   6   8  14        0.20        0.60      1.15 o
  -7   9  14        0.59       -0.19      0.89 o
  -6   9  14        3.11        2.65      0.85 o
  -5   9  14        2.42        0.89      0.76 o
  -4   9  14        4.47        3.60      0.97 o
  -3   9  14       13.96       15.77      1.31 o
  -2   9  14       53.22       53.25      1.55 o
  -1   9  14       24.00       23.60      0.93 o
   0   9  14        5.14        3.56      0.56 o
   1   9  14       10.69        7.78      0.78 o
   2   9  14        1.32        1.40      0.47 o
   3   9  14        0.07        0.54      1.04 o
   4   9  14        4.27        9.81      1.22 o
   5   9  14        0.15        1.98      0.90 o
   6   9  14        7.91        4.33      1.20 o
  -6  10  14       12.30        9.13      1.08 o
  -5  10  14        0.45        0.10      0.83 o
  -4  10  14        7.41        5.05      0.99 o
  -3  10  14        0.03       -0.70      0.70 o
  -2  10  14        5.39        4.14      0.69 o
  -1  10  14        4.33        3.82      0.78 o
   0  10  14        0.07       -0.22      0.63 o
   1  10  14        1.03       -0.70      0.94 o
   2  10  14        0.01        0.54      0.47 o
   3  10  14       16.66       17.79      1.82 o
   4  10  14        9.59        9.20      1.22 o
   5  10  14        1.82        2.96      1.25 o
  -5  11  14       25.35       27.22      1.76 o
  -4  11  14        0.13        1.35      0.90 o
  -3  11  14        0.05        2.21      0.68 o
  -2  11  14        6.37        5.33      1.01 o
  -1  11  14        0.25        0.13      0.62 o
   0  11  14        1.38        0.83      0.52 o
   1  11  14       14.16       14.09      1.05 o
   2  11  14        9.28        8.68      0.80 o
   3  11  14        0.16        0.26      0.85 o
   4  11  14        6.18       10.16      2.29 o
  -4  12  14        3.93        4.53      1.61 o
  -3  12  14        3.63        3.20      2.76 o
  -2  12  14        0.11        2.19      0.63 o
  -1  12  14        4.96        2.94      0.78 o
   0  12  14        7.84       11.52      1.16 o
   1  12  14       20.41       24.99      1.25 o
   2  12  14        0.00        3.66      0.92 o
   3  12  14        0.94        3.42      1.82 o
  -3  13  14        0.63       -1.25      1.25 o
  -2  13  14        0.67        0.52      0.80 o
  -1  13  14        3.72        3.22      0.82 o
   0  13  14        0.45        2.16      0.81 o
   1  13  14        5.09        7.65      1.49 o
  -9   1  15       14.44       17.77      1.16 o
  -8   1  15        7.06        6.92      2.45 o
  -7   1  15       39.10       42.37      3.28 o
  -6   1  15       18.90       20.57      1.12 o
  -5   1  15        3.40        2.15      0.58 o
  -4   1  15       48.81       32.12      1.26 o
  -3   1  15        5.86        6.01      0.72 o
  -2   1  15       50.13       62.65      0.89 o
  -1   1  15        0.58        1.09      0.24 o
   0   1  15       14.95       13.38      0.44 o
   1   1  15       39.07       38.88      0.74 o
   2   1  15      279.57      257.41      1.93 o
   3   1  15       23.83       26.39      1.09 o
   4   1  15       93.34       91.15      3.91 o
   5   1  15        9.26       10.61      1.20 o
   6   1  15        0.03        0.54      0.72 o
   7   1  15       53.25       54.92      2.03 o
   8   1  15       12.25       10.91      0.98 o
  -9   2  15        0.76       -0.14      0.58 o
  -8   2  15        0.77        1.32      0.67 o
  -7   2  15       18.94       21.67      1.26 o
  -6   2  15       24.70       19.85      1.17 o
  -5   2  15        6.37        6.32      0.81 o
  -4   2  15      115.94      119.67      2.30 o
  -3   2  15       45.49       32.57      1.12 o
  -2   2  15      251.85      242.37      1.53 o
  -1   2  15       73.35       51.89      0.80 o
   0   2  15      473.52      428.51      2.28 o
   1   2  15       19.45       30.48      0.72 o
   2   2  15       52.36       40.84      0.87 o
   3   2  15       73.28       64.18      1.48 o
   4   2  15       24.22       21.48      1.35 o
   5   2  15        8.95        9.75      1.03 o
   6   2  15       13.23       15.23      1.05 o
   7   2  15        1.06       -0.04      0.58 o
   8   2  15        5.79        4.47      0.94 o
  -9   3  15       17.24       19.74      1.22 o
  -8   3  15       13.91       16.17      1.29 o
  -7   3  15        0.02       -0.57      0.57 o
  -6   3  15        3.40        2.49      0.67 o
  -5   3  15       57.47       54.42      2.34 o
  -4   3  15       18.83       18.59      1.61 o
  -3   3  15        0.79        0.34      0.39 o
  -2   3  15      201.24      201.78      1.71 o
  -1   3  15        1.00        2.28      0.30 o
   0   3  15       99.72       95.67      1.15 o
   1   3  15      179.51      173.39      1.38 o
   2   3  15        8.57        8.20      0.64 o
   3   3  15      146.23      129.01      1.84 o
   4   3  15        2.60        0.23      0.60 o
   5   3  15        1.37        1.53      0.58 o
   6   3  15        1.01       -0.72      0.72 o
   7   3  15        9.06        9.21      1.16 o
   8   3  15       27.43       32.65      2.55 o
  -8   4  15        1.91        0.81      0.72 o
  -7   4  15        3.30        1.80      0.73 o
  -6   4  15        7.54       10.36      0.99 o
  -5   4  15        7.31        6.84      0.85 o
  -4   4  15        7.45        5.34      0.76 o
  -3   4  15        0.01        0.54      0.44 o
  -2   4  15      417.39      400.07      2.88 o
  -1   4  15       21.79       16.89      0.58 o
   0   4  15        9.86       10.85      0.49 o
   1   4  15       10.03        8.24      0.49 o
   2   4  15      292.95      257.28      2.25 o
   3   4  15       28.31       21.69      1.10 o
   4   4  15        1.15        0.31      0.61 o
   5   4  15       14.44       14.88      1.25 o
   6   4  15       13.62       13.67      1.31 o
   7   4  15       27.56       25.38      1.71 o
  -8   5  15       45.35       53.01      1.89 o
  -7   5  15        5.93        6.53      0.89 o
  -6   5  15        0.59        1.17      0.89 o
  -5   5  15       32.63       33.52      1.56 o
  -4   5  15       30.68       29.20      1.53 o
  -3   5  15      105.87      107.55      2.94 o
  -2   5  15      137.06      135.21      1.62 o
  -1   5  15       29.49       26.33      0.69 o
   0   5  15      100.42      102.05      1.21 o
   1   5  15        0.59        1.01      0.30 o
   2   5  15       17.03       10.62      0.59 o
   3   5  15       17.12       16.39      1.05 o
   4   5  15        2.17        1.46      0.76 o
   5   5  15        5.32        2.98      0.85 o
   6   5  15       20.49       24.60      1.71 o
   7   5  15        2.99        2.97      0.83 o
  -8   6  15        2.60        3.73      1.14 o
  -7   6  15        8.59        9.28      1.07 o
  -6   6  15       68.26       70.87      2.16 o
  -5   6  15       12.06       15.18      1.25 o
  -4   6  15       52.95       54.97      1.69 o
  -3   6  15      116.81      123.42      2.13 o
  -2   6  15        1.80        1.80      0.54 o
  -1   6  15       54.44       50.16      0.96 o
   0   6  15       75.38       61.69      1.17 o
   1   6  15       20.74       18.87      0.72 o
   2   6  15       78.90       69.87      1.30 o
   3   6  15        1.16        0.97      0.55 o
   4   6  15        0.26        2.83      0.65 o
   5   6  15        0.89        1.81      0.85 o
   6   6  15        2.67        1.62      0.81 o
   7   6  15        7.45        5.12      0.94 o
  -8   7  15       19.66       18.87      1.44 o
  -7   7  15        3.42        4.44      1.72 o
  -6   7  15        1.94       -0.02      1.25 o
  -5   7  15        4.44        4.00      1.04 o
  -4   7  15        1.72        2.13      0.61 o
  -3   7  15      135.17      153.36      3.07 o
  -2   7  15       10.34        7.90      0.92 o
  -1   7  15       10.51        9.67      0.56 o
   0   7  15       50.75       56.47      1.55 o
   1   7  15        1.05       -0.22      0.35 o
   2   7  15        7.74        7.75      0.63 o
   3   7  15        0.36        1.78      0.59 o
   4   7  15       25.58       32.49      1.64 o
   5   7  15        0.25        2.07      0.72 o
   6   7  15        4.67        2.53      0.89 o
  -7   8  15        0.04        3.97      0.90 o
  -6   8  15        1.95        0.36      0.89 o
  -5   8  15        3.35        4.53      0.94 o
  -4   8  15       17.13       18.52      1.49 o
  -3   8  15        0.27       -0.54      0.63 o
  -2   8  15        6.99        6.02      0.58 o
  -1   8  15        1.21        3.93      0.55 o
   0   8  15       29.17       26.93      0.97 o
   1   8  15       12.28       11.62      0.76 o
   2   8  15        0.82        0.93      0.46 o
   3   8  15        7.63        8.07      1.07 o
   4   8  15       12.13       13.61      1.05 o
   5   8  15        6.55        5.79      1.03 o
   6   8  15        5.00        7.05      1.56 o
  -7   9  15        0.59        1.62      0.83 o
  -6   9  15        5.39        5.23      1.46 o
  -5   9  15        5.99        6.12      0.96 o
  -4   9  15        6.38        5.26      1.61 o
  -3   9  15        0.23       -0.54      0.64 o
  -2   9  15       12.34       11.72      0.78 o
  -1   9  15       19.76       18.35      0.77 o
   0   9  15        4.22        4.21      0.58 o
   1   9  15        9.99       11.94      0.90 o
   2   9  15       13.89       14.91      0.83 o
   3   9  15        0.11       -0.48      1.72 o
   4   9  15       14.32       12.61      1.31 o
   5   9  15        0.51        0.54      1.15 o
  -6  10  15        2.07        2.63      1.35 o
  -5  10  15        1.02        0.95      0.85 o
  -4  10  15        3.21        2.04      1.98 o
  -3  10  15       44.15       47.41      2.07 o
  -2  10  15        4.33        5.04      1.17 o
  -1  10  15        2.17        3.09      0.68 o
   0  10  15       12.27       14.10      0.96 o
   1  10  15        1.41        2.62      0.68 o
   2  10  15        0.41        0.04      0.86 o
   3  10  15        9.17       10.35      1.30 o
   4  10  15        0.03       -0.80      0.80 o
   5  10  15       13.18       15.34      1.40 o
  -5  11  15        0.01        2.68      0.85 o
  -4  11  15        0.03       -0.72      0.81 o
  -3  11  15        0.50        0.99      0.64 o
  -2  11  15        0.01       -0.59      0.59 o
  -1  11  15        0.03       -0.60      0.60 o
   0  11  15        5.44        5.45      0.62 o
   1  11  15       11.83       11.65      0.95 o
   2  11  15        8.66        8.34      1.07 o
   3  11  15       10.61       12.32      1.93 o
   4  11  15        1.90        4.99      0.98 o
  -4  12  15        0.08        0.36      0.85 o
  -3  12  15        1.57        0.50      0.76 o
  -2  12  15        3.85        3.40      0.62 o
  -1  12  15       10.02        9.93      0.79 o
   0  12  15        3.88        5.15      0.90 o
   1  12  15        3.11        1.65      1.05 o
   2  12  15        8.31        7.60      1.07 o
   3  12  15        0.16        1.36      0.80 o
  -2  13  15        0.02       -0.93      0.93 o
  -1  13  15        4.00        4.45      0.80 o
   0  13  15        0.09       -0.63      0.72 o
   1  13  15        1.88        2.51      0.59 o
  -9   0  16        2.68        8.66      1.15 o
  -8   0  16      102.97      105.71      3.19 o
  -7   0  16       11.60       10.28      1.40 o
  -6   0  16       17.92       18.40      1.53 o
  -5   0  16       40.69       30.85      1.79 o
  -4   0  16      106.09      111.67      3.06 o
  -3   0  16       31.63       23.23      1.07 o
  -2   0  16       65.52       49.93      1.01 o
  -1   0  16      124.26      105.78      2.00 o
   0   0  16      991.55      987.92      6.87 o
   1   0  16        0.48        1.60      0.40 o
   2   0  16      241.52      241.64      3.36 o
   3   0  16       33.70       29.02      1.40 o
   4   0  16        0.25       -0.77      0.77 o
   5   0  16        4.42        2.35      1.15 o
   6   0  16      145.54      154.78      4.46 o
   7   0  16       26.97       30.49      2.42 o
   8   0  16       26.63       17.50      1.91 o
  -9   1  16        0.00       -0.62      0.62 o
  -8   1  16        5.76        3.59      0.76 o
  -7   1  16        3.30        2.30      0.67 o
  -6   1  16       17.18       20.54      1.22 o
  -5   1  16        0.38       -0.49      0.49 o
  -4   1  16       34.12       28.75      1.56 o
  -3   1  16       30.66       22.65      0.77 o
  -2   1  16       84.71       78.96      0.89 o
  -1   1  16      604.47      560.19      2.97 o
   0   1  16      351.96      319.29      1.96 o
   1   1  16       27.06       25.59      0.69 o
   2   1  16      144.05      128.51      1.28 o
   3   1  16       42.74       38.88      2.14 o
   4   1  16        7.29        6.68      0.90 o
   5   1  16        0.32        0.07      0.83 o
   6   1  16        5.19        3.39      1.46 o
   7   1  16        0.00       -0.30      0.99 o
   8   1  16        1.87        2.53      0.81 o
  -9   2  16        5.92        7.74      0.85 o
  -8   2  16       21.29       19.74      1.25 o
  -7   2  16        1.19        2.22      0.67 o
  -6   2  16        5.59        6.96      0.85 o
  -5   2  16       56.85       51.01      2.97 o
  -4   2  16      103.82      116.06      3.33 o
  -3   2  16       11.97       13.24      0.66 o
  -2   2  16       12.41       12.21      0.45 o
  -1   2  16      401.78      375.05      2.30 o
   0   2  16        3.71        3.54      0.30 o
   1   2  16       27.65       25.38      0.67 o
   2   2  16       46.39       36.81      0.84 o
   3   2  16        0.87        0.11      0.49 o
   4   2  16        8.19       10.09      1.07 o
   5   2  16        5.73        5.22      1.20 o
   6   2  16       14.37       15.56      1.08 o
   7   2  16       27.82       31.15      1.47 o
  -9   3  16        0.68        0.67      0.61 o
  -8   3  16       12.65       16.20      1.20 o
  -7   3  16        0.20        0.65      0.83 o
  -6   3  16       34.34       33.34      1.76 o
  -5   3  16       18.29       15.04      1.22 o
  -4   3  16        0.86       -0.54      0.54 o
  -3   3  16       16.48       17.13      0.88 o
  -2   3  16       92.59       63.51      1.04 o
  -1   3  16      126.50      115.45      2.17 o
   0   3  16       80.81       75.57      1.28 o
   1   3  16      296.24      270.21      2.61 o
   2   3  16      103.04       76.10      1.04 o
   3   3  16        2.44        0.97      0.48 o
   4   3  16        6.09        4.89      0.73 o
   5   3  16       16.82       17.54      1.09 o
   6   3  16        1.50        0.90      0.81 o
   7   3  16        4.22        5.96      1.09 o
  -8   4  16        1.14        2.22      1.25 o
  -7   4  16       11.13       10.92      1.08 o
  -6   4  16        1.63        0.61      1.35 o
  -5   4  16       11.06        9.49      0.99 o
  -4   4  16       24.24       23.27      1.35 o
  -3   4  16        0.03       -0.42      0.44 o
  -2   4  16      100.19      104.85      1.31 o
  -1   4  16       30.28       32.52      0.72 o
   0   4  16       18.00       18.06      0.62 o
   1   4  16       11.35        5.89      0.47 o
   2   4  16        0.01        0.40      0.35 o
   3   4  16       23.45       24.84      1.20 o
   4   4  16        1.88        0.45      0.72 o
   5   4  16       10.37       10.19      1.17 o
   6   4  16       31.52       30.06      1.85 o
   7   4  16       25.76       21.93      1.58 o
  -8   5  16        0.35        2.16      0.81 o
  -7   5  16       38.75       36.41      1.69 o
  -6   5  16       17.64       18.64      2.14 o
  -5   5  16        0.05       -0.73      0.73 o
  -4   5  16        1.98        1.26      0.53 o
  -3   5  16        1.05        4.32      0.64 o
  -2   5  16      136.74      119.57      2.13 o
  -1   5  16        1.70        1.78      0.37 o
   0   5  16        2.58        2.08      0.45 o
   1   5  16      417.45      354.17      2.55 o
   2   5  16       19.89       18.11      0.72 o
   3   5  16        6.07        1.29      0.59 o
   4   5  16       27.47       29.84      1.76 o
   5   5  16        0.20       -0.54      0.72 o
   6   5  16        0.42        1.63      0.89 o
   7   5  16        1.79        1.35      0.81 o
  -8   6  16        1.59        3.68      0.85 o
  -7   6  16        8.93       10.40      1.16 o
  -6   6  16        0.21        0.72      0.70 o
  -5   6  16        3.88        2.41      0.80 o
  -4   6  16       70.59       70.05      1.68 o
  -3   6  16        0.03       -0.51      0.54 o
  -2   6  16        0.31       -0.39      0.39 o
  -1   6  16       18.93       21.09      0.73 o
   0   6  16        5.28        4.27      0.64 o
   1   6  16       13.17       17.08      0.70 o
   2   6  16       64.84       64.70      1.20 o
   3   6  16        4.99        7.60      0.80 o
   4   6  16        2.78        2.53      1.18 o
   5   6  16       50.07       56.95      5.99 o
   6   6  16        1.67        2.25      0.81 o
   7   6  16        1.28        0.56      0.76 o
  -7   7  16        5.57        4.69      0.98 o
  -6   7  16       12.03       12.84      1.41 o
  -5   7  16        8.29        9.98      1.48 o
  -4   7  16        1.88        3.21      0.77 o
  -3   7  16       44.24       46.49      2.38 o
  -2   7  16        4.07        2.54      0.56 o
  -1   7  16        8.91        8.17      0.80 o
   0   7  16        2.89        1.74      0.49 o
   1   7  16       11.21        6.73      0.50 o
   2   7  16        7.04        9.35      0.73 o
   3   7  16        6.65        6.21      0.77 o
   4   7  16        3.32        2.40      0.70 o
   5   7  16        7.46        7.61      2.45 o
   6   7  16        0.21        2.17      0.83 o
  -7   8  16        1.30        3.24      0.76 o
  -6   8  16        5.52        7.59      1.08 o
  -5   8  16        0.55       -1.30      1.30 o
  -4   8  16        8.86        9.34      0.88 o
  -3   8  16        1.31        0.87      0.67 o
  -2   8  16        0.65        0.23      0.46 o
  -1   8  16        2.60        2.06      0.53 o
   0   8  16        1.94        0.90      0.47 o
   1   8  16        4.12        1.40      0.64 o
   2   8  16        0.27        0.21      0.55 o
   3   8  16       13.45       17.53      1.43 o
   4   8  16        0.19        0.36      0.90 o
   5   8  16       14.89       20.06      1.62 o
   6   8  16       11.63       14.27      2.19 o
  -6   9  16        0.24        0.73      0.96 o
  -5   9  16       16.78       11.84      1.03 o
  -4   9  16       48.26       45.91      1.89 o
  -3   9  16        1.45        1.49      1.10 o
  -2   9  16        6.85        6.48      0.70 o
  -1   9  16        2.59        2.25      0.62 o
   0   9  16        0.55       -0.23      0.50 o
   1   9  16        6.59        6.36      0.79 o
   2   9  16        2.26        2.61      0.75 o
   3   9  16        1.81        1.89      1.82 o
   4   9  16        2.02        1.66      0.83 o
   5   9  16       10.47        8.33      1.17 o
  -6  10  16        0.78        3.25      1.15 o
  -5  10  16        3.48        5.14      0.99 o
  -4  10  16       44.72       47.31      2.14 o
  -3  10  16        7.92        8.58      0.91 o
  -2  10  16       10.07       11.03      0.87 o
  -1  10  16        3.51        2.74      0.68 o
   0  10  16        8.82       10.93      0.87 o
   1  10  16        6.61       10.01      0.93 o
   2  10  16       15.45       16.24      0.93 o
   3  10  16        0.12       -1.09      1.09 o
   4  10  16        0.01        2.24      1.87 o
  -5  11  16        0.08        0.40      0.76 o
  -4  11  16        9.53        9.41      1.77 o
  -3  11  16        4.59        2.71      0.89 o
  -2  11  16       14.23       12.93      1.11 o
  -1  11  16        2.83        2.00      0.68 o
   0  11  16        0.82        1.48      0.63 o
   1  11  16        0.02       -0.58      0.58 o
   2  11  16        4.58        7.77      1.07 o
   3  11  16        6.19        7.21      1.04 o
   4  11  16        7.00        8.69      1.41 o
  -4  12  16        1.10        2.71      1.28 o
  -3  12  16        8.36       14.80      2.92 o
  -2  12  16        0.20       -1.04      1.04 o
  -1  12  16        0.84        0.39      0.55 o
   0  12  16        0.03        1.56      0.80 o
   1  12  16        3.10        2.55      0.81 o
   2  12  16        0.06        3.32      0.94 o
  -1  13  16        0.89        4.76      1.13 o
   0  13  16        0.16        0.18      0.72 o
  -9   1  17        3.43        2.53      1.09 o
  -8   1  17       19.55       21.79      2.29 o
  -7   1  17       50.85       51.50      1.71 o
  -6   1  17       13.28       17.78      1.61 o
  -5   1  17       27.24       20.81      1.22 o
  -4   1  17       14.84        8.57      0.99 o
  -3   1  17       81.33       65.08      1.77 o
  -2   1  17      377.95      369.44      2.23 o
  -1   1  17        0.65        1.16      0.33 o
   0   1  17      159.23      161.22      1.39 o
   1   1  17      153.06      144.81      1.39 o
   2   1  17      510.91      471.79      3.26 o
   3   1  17      330.84      309.44      3.39 o
   4   1  17       88.73       83.16      2.30 o
   5   1  17       12.99       14.65      1.26 o
   6   1  17        9.40        7.72      1.15 o
   7   1  17        7.22        9.92      1.35 o
  -9   2  17        0.04       -0.58      0.58 o
  -8   2  17        0.04        0.72      0.72 o
  -7   2  17       14.70       15.68      1.22 o
  -6   2  17        0.00        0.27      0.63 o
  -5   2  17       10.26        8.07      0.94 o
  -4   2  17      324.12      295.06      3.92 o
  -3   2  17       13.85       12.73      0.66 o
  -2   2  17      511.48      490.35      2.65 o
  -1   2  17      426.00      409.78      2.49 o
   0   2  17        1.40        0.97      0.38 o
   1   2  17       10.99        8.68      0.59 o
   2   2  17        4.08        1.47      0.36 o
   3   2  17        0.54        1.80      0.83 o
   4   2  17       68.19       58.17      2.03 o
   5   2  17        5.30        7.83      1.03 o
   6   2  17       28.86       29.70      1.47 o
   7   2  17       10.72       12.93      1.01 o
  -8   3  17        3.11        2.40      1.25 o
  -7   3  17       37.12       42.26      1.62 o
  -6   3  17       24.42       22.87      1.93 o
  -5   3  17        3.12        5.25      0.76 o
  -4   3  17        0.00        1.12      1.56 o
  -3   3  17      134.40      140.09      1.79 o
  -2   3  17      145.47      142.02      1.17 o
  -1   3  17       89.96       81.36      1.04 o
   0   3  17       20.58       21.18      0.76 o
   1   3  17       61.88       70.71      0.97 o
   2   3  17       49.70       30.49      0.77 o
   3   3  17       18.25       17.55      1.00 o
   4   3  17       74.14       69.40      2.00 o
   5   3  17       32.13       32.47      1.49 o
   6   3  17       12.88       14.66      1.31 o
   7   3  17        1.95        1.80      0.81 o
  -8   4  17        7.74        6.77      0.94 o
  -7   4  17        2.86        1.92      0.95 o
  -6   4  17        0.11       -0.06      1.77 o
  -5   4  17        4.76        3.69      1.08 o
  -4   4  17       11.40       10.58      1.77 o
  -3   4  17      214.54      197.99      2.24 o
  -2   4  17       20.30       17.19      0.66 o
  -1   4  17        8.16        3.78      0.46 o
   0   4  17       79.02       66.66      1.14 o
   1   4  17      148.80      127.93      1.38 o
   2   4  17       54.34       49.65      0.98 o
   3   4  17        6.13        6.06      0.75 o
   4   4  17       22.81       20.22      1.44 o
   5   4  17        5.93        4.41      0.94 o
   6   4  17       50.75       52.80      2.29 o
   7   4  17       13.48       13.55      1.40 o
  -8   5  17       14.69       16.16      1.25 o
  -7   5  17        3.78        2.41      1.25 o
  -6   5  17       18.14       18.94      1.31 o
  -5   5  17        3.31        3.18      0.76 o
  -4   5  17        0.40       -0.44      0.44 o
  -3   5  17       18.71       22.39      1.36 o
  -2   5  17        7.39        7.47      0.67 o
  -1   5  17        9.68        8.59      0.51 o
   0   5  17       34.91       32.56      1.00 o
   1   5  17       66.91       58.12      1.31 o
   2   5  17       42.00       48.68      1.00 o
   3   5  17       30.69       27.72      1.34 o
   4   5  17       45.95       58.25      2.12 o
   5   5  17       18.73       20.24      1.58 o
   6   5  17       12.65       13.95      1.44 o
   7   5  17        1.64        0.09      0.81 o
  -8   6  17        0.93        1.96      0.76 o
  -7   6  17        0.20        0.30      0.67 o
  -6   6  17        1.00        2.19      1.41 o
  -5   6  17       29.65       29.06      1.62 o
  -4   6  17        9.53        9.98      0.88 o
  -3   6  17        0.47        0.24      0.53 o
  -2   6  17        3.25        3.93      0.48 o
  -1   6  17        7.31        7.87      0.55 o
   0   6  17        0.42       -0.39      0.51 o
   1   6  17       15.95       14.29      0.90 o
   2   6  17       52.03       56.11      1.20 o
   3   6  17       21.76       22.52      1.23 o
   4   6  17        0.36        0.12      0.59 o
   5   6  17       38.20       33.16      1.98 o
   6   6  17        0.01       -0.35      1.15 o
  -7   7  17        0.01       -0.11      0.67 o
  -6   7  17        0.34        0.01      0.94 o
  -5   7  17       11.45       10.74      1.22 o
  -4   7  17        0.64        0.32      0.66 o
  -3   7  17       22.50       15.66      0.86 o
  -2   7  17        0.10       -0.31      0.42 o
  -1   7  17        4.50        3.59      0.52 o
   0   7  17       16.36       11.23      0.71 o
   1   7  17        7.81        5.75      0.48 o
   2   7  17        0.00        0.10      0.46 o
   3   7  17        1.09       -0.70      0.70 o
   4   7  17       47.45       55.00      1.74 o
   5   7  17        0.35        1.46      0.80 o
   6   7  17        3.82        3.55      0.94 o
  -7   8  17        0.11        0.09      0.63 o
  -6   8  17        0.40       -0.37      0.70 o
  -5   8  17       69.02       74.68      2.44 o
  -4   8  17       18.58       14.96      1.05 o
  -3   8  17       19.13       17.69      1.05 o
  -2   8  17        0.43       -0.24      0.41 o
  -1   8  17        3.61        3.53      0.72 o
   0   8  17        1.04        0.82      0.46 o
   1   8  17        3.68        3.73      0.68 o
   2   8  17        0.02        0.32      0.49 o
   3   8  17        4.26        3.80      1.41 o
   4   8  17       21.43       23.53      1.77 o
   5   8  17        0.65        4.60      0.99 o
  -6   9  17        0.64       -0.24      0.91 o
  -5   9  17        7.16        6.03      1.09 o
  -4   9  17        0.38        0.99      0.72 o
  -3   9  17        2.43        4.66      0.81 o
  -2   9  17        0.04       -0.52      0.52 o
  -1   9  17        6.39        6.58      0.75 o
   0   9  17        1.17        0.29      0.46 o
   1   9  17       13.38       11.39      1.08 o
   2   9  17        0.02        0.55      0.62 o
   3   9  17        0.13        2.29      1.46 o
   4   9  17        1.68        5.34      2.08 o
   5   9  17        3.75        2.35      1.25 o
  -5  10  17       12.73       10.56      1.25 o
  -4  10  17        7.03       10.41      1.26 o
  -3  10  17       24.12       31.80      1.69 o
  -2  10  17        1.61        2.45      0.53 o
  -1  10  17        4.18        2.05      0.68 o
   0  10  17        6.53        8.22      0.79 o
   1  10  17        3.11        2.67      0.73 o
   2  10  17       30.87       31.86      1.76 o
   3  10  17        0.07        0.69      0.88 o
   4  10  17        4.96        7.44      0.99 o
  -4  11  17        0.53       -0.07      1.04 o
  -3  11  17        1.45       -0.22      0.80 o
  -2  11  17        0.03        1.95      0.73 o
  -1  11  17        0.15       -1.02      1.02 o
   0  11  17        0.78        1.02      0.56 o
   1  11  17        3.43        3.48      0.73 o
   2  11  17        5.20        9.16      2.34 o
   3  11  17        0.42        2.67      0.83 o
  -3  12  17        4.47        3.31      2.24 o
  -2  12  17        0.79        0.16      0.80 o
  -1  12  17        2.43        1.04      0.80 o
   0  12  17        0.33       -0.14      0.76 o
   1  12  17        5.52        5.25      0.74 o
   2  12  17       11.86       15.79      1.25 o
  -8   0  18       75.58       73.96      2.93 o
  -7   0  18        6.95        5.95      1.28 o
  -6   0  18        0.58       -0.18      0.77 o
  -5   0  18       49.72       44.92      2.17 o
  -4   0  18        0.01        1.62      0.89 o
  -3   0  18      142.42      125.76      2.39 o
  -2   0  18      928.93      886.61      8.15 o
  -1   0  18     1142.97     1053.82      7.09 o
   0   0  18      820.49      724.55      5.31 o
   1   0  18      355.33      340.69      3.25 o
   2   0  18      264.39      224.30      3.45 o
   3   0  18       38.62       31.04      1.59 o
   4   0  18        0.29        1.62      1.02 o
   5   0  18        0.41       -0.89      0.89 o
   6   0  18       21.36       13.71      1.91 o
   7   0  18       16.19       11.91      1.91 o
  -8   1  18        0.77        1.35      0.72 o
  -7   1  18        4.93        6.62      0.90 o
  -6   1  18       11.06       11.62      1.03 o
  -5   1  18       85.28       77.07      2.03 o
  -4   1  18        8.61        5.85      0.76 o
  -3   1  18       96.99       95.17      1.48 o
  -2   1  18       40.07       34.36      0.83 o
  -1   1  18      124.27      104.36      1.20 o
   0   1  18        0.29       -0.11      0.37 o
   1   1  18       22.17       23.07      0.90 o
   2   1  18        2.75        3.66      0.57 o
   3   1  18       29.03       20.51      0.94 o
   4   1  18       14.95       13.43      1.22 o
   5   1  18        0.99        1.17      0.72 o
   6   1  18        3.44        2.25      0.90 o
   7   1  18       10.95       12.16      1.03 o
  -8   2  18       67.97       68.15      2.03 o
  -7   2  18       10.52        9.23      1.03 o
  -6   2  18       12.10       12.29      1.08 o
  -5   2  18       14.83       13.75      1.08 o
  -4   2  18        1.76        4.47      1.15 o
  -3   2  18       49.62       46.66      1.48 o
  -2   2  18     1039.78      952.70      4.39 o
  -1   2  18      157.51      152.55      1.47 o
   0   2  18       15.82       10.45      0.58 o
   1   2  18      711.36      653.97      5.48 o
   2   2  18        2.19        3.56      0.42 o
   3   2  18        5.18        7.04      0.76 o
   4   2  18       17.11       17.33      1.35 o
   5   2  18        2.94        3.33      1.09 o
   6   2  18        9.81       11.23      1.01 o
   7   2  18       31.55       34.75      1.95 o
  -8   3  18        2.24        4.23      0.85 o
  -7   3  18       24.10       24.36      1.43 o
  -6   3  18       14.22       17.63      1.25 o
  -5   3  18       40.62       36.48      1.62 o
  -4   3  18        5.89        5.42      0.76 o
  -3   3  18       13.14        9.57      0.66 o
  -2   3  18        3.97        3.37      0.51 o
  -1   3  18       33.42       33.52      0.76 o
   0   3  18      344.13      324.59      3.51 o
   1   3  18        0.02       -0.14      0.28 o
   2   3  18       21.69       23.33      0.86 o
   3   3  18       17.53       12.03      0.80 o
   4   3  18       35.42       41.28      1.61 o
   5   3  18       37.46       41.11      1.71 o
   6   3  18        3.89        1.85      0.85 o
   7   3  18        0.00        0.29      0.67 o
  -8   4  18       25.92       29.94      1.77 o
  -7   4  18       23.54       24.64      2.86 o
  -6   4  18       76.47       70.43      2.92 o
  -5   4  18        0.93        0.88      0.99 o
  -4   4  18        1.98        3.40      1.20 o
  -3   4  18       91.32       96.17      2.20 o
  -2   4  18       57.43       48.20      1.13 o
  -1   4  18      100.45      101.52      1.30 o
   0   4  18        3.16        1.67      0.49 o
   1   4  18       26.95       19.22      0.73 o
   2   4  18        9.43       10.48      0.58 o
   3   4  18        0.65       -0.42      0.50 o
   4   4  18        8.62        5.35      0.98 o
   5   4  18       51.74       54.12      2.16 o
   6   4  18        6.21        7.56      1.12 o
   7   4  18       17.53       15.57      1.40 o
  -8   5  18        0.07        0.95      0.70 o
  -7   5  18        9.52        7.73      2.08 o
  -6   5  18        0.24        0.13      0.82 o
  -5   5  18        3.00        3.61      1.41 o
  -4   5  18        0.12        0.15      0.49 o
  -3   5  18      101.75       93.38      1.78 o
  -2   5  18        5.03        4.93      0.50 o
  -1   5  18       31.98       32.66      0.84 o
   0   5  18      148.24      122.54      1.64 o
   1   5  18      352.80      358.99      2.64 o
   2   5  18        0.67        2.39      0.42 o
   3   5  18       45.04       46.44      1.52 o
   4   5  18       20.22       23.21      1.62 o
   5   5  18        2.47        4.48      0.94 o
   6   5  18       15.70       17.68      1.49 o
  -7   6  18        4.54        5.50      0.99 o
  -6   6  18        8.54        7.43      1.03 o
  -5   6  18       23.80       27.69      1.62 o
  -4   6  18        3.19        3.98      1.21 o
  -3   6  18        1.60        1.08      0.46 o
  -2   6  18        0.27       -0.03      0.57 o
  -1   6  18       40.20       41.89      0.98 o
   0   6  18        3.17        1.93      0.56 o
   1   6  18       21.19       23.40      0.79 o
   2   6  18        9.28       10.24      0.70 o
   3   6  18        4.59        5.29      0.76 o
   4   6  18       36.90       41.29      2.18 o
   5   6  18       15.58       15.96      1.49 o
   6   6  18        4.17        4.13      0.98 o
  -7   7  18        1.35       -0.72      0.73 o
  -6   7  18       11.77        7.73      1.27 o
  -5   7  18        0.01        0.18      0.72 o
  -4   7  18       18.60       14.50      1.27 o
  -3   7  18        0.61        1.38      0.77 o
  -2   7  18        0.14        0.32      0.56 o
  -1   7  18       12.58        8.77      0.60 o
   0   7  18        2.76        1.63      0.51 o
   1   7  18       31.71       29.80      1.25 o
   2   7  18        2.03        1.39      0.60 o
   3   7  18       30.61       35.69      1.89 o
   4   7  18        6.35        5.29      0.86 o
   5   7  18        4.86        5.51      1.72 o
   6   7  18        0.04        1.87      0.85 o
  -7   8  18        2.68       -0.54      1.04 o
  -6   8  18        0.06       -0.36      0.63 o
  -5   8  18       13.29       17.47      1.44 o
  -4   8  18        0.59        1.17      0.81 o
  -3   8  18        2.06        0.72      0.67 o
  -2   8  18       13.01       13.40      0.78 o
  -1   8  18        0.14       -0.40      0.43 o
   0   8  18       12.12       13.64      0.79 o
   1   8  18        0.14        1.79      0.65 o
   2   8  18        1.05        2.73      0.52 o
   3   8  18        0.35       -0.73      0.73 o
   4   8  18        5.92        8.29      1.56 o
   5   8  18       16.84       15.69      2.04 o
  -6   9  18        4.98       -0.12      0.67 o
  -5   9  18        2.22        4.36      0.94 o
  -4   9  18       33.67       32.84      1.83 o
  -3   9  18        0.23        1.52      0.77 o
  -2   9  18        6.27        7.44      0.85 o
  -1   9  18        0.02       -0.58      0.58 o
   0   9  18        2.31        2.23      0.57 o
   1   9  18        1.84        1.48      0.79 o
   2   9  18        0.37       -0.51      0.85 o
   3   9  18       54.40       62.70      2.62 o
   4   9  18        0.70        3.44      0.99 o
   5   9  18        4.07        3.25      0.90 o
  -5  10  18        0.00       -0.99      0.99 o
  -4  10  18        0.87        0.34      0.80 o
  -3  10  18        2.57        2.89      1.26 o
  -2  10  18       11.15       13.04      0.80 o
  -1  10  18        2.24        2.77      0.68 o
   0  10  18        0.00       -0.51      0.51 o
   1  10  18        3.03        4.17      0.72 o
   2  10  18        0.44        2.60      0.94 o
   3  10  18        6.45        8.15      1.10 o
   4  10  18        0.72        1.76      0.85 o
  -4  11  18       18.64       21.40      1.58 o
  -3  11  18       17.79       17.09      2.34 o
  -2  11  18        1.16       -0.19      0.71 o
  -1  11  18        0.26        1.17      0.62 o
   0  11  18        9.55        7.40      0.77 o
   1  11  18       26.33       29.04      1.34 o
   2  11  18        1.61        2.51      0.83 o
   3  11  18        2.99        2.72      0.83 o
  -3  12  18        1.67        1.08      1.02 o
  -2  12  18        4.26        2.35      0.90 o
  -1  12  18        5.26        4.81      0.63 o
   0  12  18        5.57        7.38      0.99 o
   1  12  18        3.87        5.06      0.94 o
  -8   1  19        3.33        5.30      0.94 o
  -7   1  19        3.91        3.31      0.76 o
  -6   1  19       39.95       31.53      1.58 o
  -5   1  19        4.73        1.03      0.61 o
  -4   1  19        5.97        6.10      0.85 o
  -3   1  19      112.99      107.61      2.03 o
  -2   1  19      216.08      200.87      1.73 o
  -1   1  19      107.09      108.44      1.24 o
   0   1  19        8.30        6.44      0.57 o
   1   1  19       15.07       14.40      0.61 o
   2   1  19       90.82       61.51      1.64 o
   3   1  19        0.57        2.62      0.53 o
   4   1  19       44.49       47.49      2.92 o
   5   1  19        3.80        4.89      1.04 o
   6   1  19       46.24       42.50      2.16 o
   7   1  19       29.46       30.78      1.57 o
  -8   2  19       10.57       12.32      1.25 o
  -7   2  19        5.07        6.18      0.89 o
  -6   2  19        0.53        1.14      0.67 o
  -5   2  19       22.57       15.85      1.22 o
  -4   2  19        3.23        4.29      0.94 o
  -3   2  19       15.36       17.25      0.83 o
  -2   2  19       11.25       14.79      0.52 o
  -1   2  19        1.87        1.06      0.60 o
   0   2  19      130.14      127.99      1.66 o
   1   2  19       38.48       49.52      0.92 o
   2   2  19        0.05       -0.45      0.45 o
   3   2  19       31.79       29.56      1.52 o
   4   2  19        4.22        5.76      0.94 o
   5   2  19        2.53       -0.56      0.56 o
   6   2  19       58.32       59.75      2.00 o
   7   2  19        0.30       -0.48      0.59 o
  -8   3  19        0.05        1.26      1.87 o
  -7   3  19       29.34       32.64      1.67 o
  -6   3  19        0.41       -0.01      0.89 o
  -5   3  19        0.38        0.00      1.46 o
  -4   3  19        0.30       -0.54      0.54 o
  -3   3  19      157.99      135.50      1.87 o
  -2   3  19       42.10       38.94      0.91 o
  -1   3  19       92.54       89.41      1.25 o
   0   3  19      308.50      293.68      2.60 o
   1   3  19        0.46        1.06      0.40 o
   2   3  19       75.00       79.74      1.13 o
   3   3  19        6.78        6.57      0.65 o
   4   3  19       62.36       62.15      1.79 o
   5   3  19        7.36        6.17      0.80 o
   6   3  19        3.95        3.94      0.98 o
   7   3  19        1.94        5.28      0.89 o
  -8   4  19       11.62       15.69      1.26 o
  -7   4  19        9.95        9.05      1.08 o
  -6   4  19        1.99        1.15      0.67 o
  -5   4  19       12.16       15.50      1.31 o
  -4   4  19       71.30       69.92      2.38 o
  -3   4  19       27.03       24.82      0.98 o
  -2   4  19        0.00        0.13      0.33 o
  -1   4  19        0.22        0.36      0.34 o
   0   4  19        1.15        0.24      0.46 o
   1   4  19        5.35        5.76      0.52 o
   2   4  19      129.12      117.94      1.78 o
   3   4  19       27.58       28.92      3.10 o
   4   4  19        1.03        2.25      0.81 o
   5   4  19        0.11       -0.64      0.76 o
   6   4  19        0.05        2.07      0.81 o
  -8   5  19        0.48        2.62      0.83 o
  -7   5  19       17.61       18.70      2.14 o
  -6   5  19        0.87        2.91      1.25 o
  -5   5  19        1.44        2.44      0.83 o
  -4   5  19       33.07       32.46      1.39 o
  -3   5  19       18.19       21.83      0.97 o
  -2   5  19       86.04       77.14      1.57 o
  -1   5  19       11.04        9.33      0.62 o
   0   5  19        2.59        1.39      0.52 o
   1   5  19       74.45       76.50      1.22 o
   2   5  19       10.46       12.46      0.71 o
   3   5  19       14.32       13.70      1.03 o
   4   5  19       52.54       59.30      1.79 o
   5   5  19       10.14        7.02      1.16 o
   6   5  19        0.58        1.67      0.76 o
  -7   6  19        1.53       -0.84      0.84 o
  -6   6  19        3.74        4.19      1.20 o
  -5   6  19       14.09       10.46      1.22 o
  -4   6  19        3.89        2.77      0.85 o
  -3   6  19        0.08       -0.40      0.40 o
  -2   6  19       23.06       23.79      0.99 o
  -1   6  19       15.91       16.70      0.76 o
   0   6  19       19.09       21.80      1.01 o
   1   6  19       14.19       19.08      0.81 o
   2   6  19       11.43        9.85      0.92 o
   3   6  19       11.54       11.81      1.22 o
   4   6  19        8.29       11.69      1.00 o
   5   6  19        1.04        0.09      0.81 o
   6   6  19        4.10        5.00      1.03 o
  -7   7  19        0.66        0.84      0.91 o
  -6   7  19        5.09        4.28      0.89 o
  -5   7  19        0.21        0.48      1.20 o
  -4   7  19       39.16       37.12      1.59 o
  -3   7  19       43.85       44.69      1.57 o
  -2   7  19        5.53        6.29      0.58 o
  -1   7  19        6.11        6.41      0.71 o
   0   7  19        3.25        3.12      0.60 o
   1   7  19       18.20       19.59      1.08 o
   2   7  19        6.51        8.49      0.87 o
   3   7  19       15.87       15.03      1.35 o
   4   7  19       17.16       14.87      1.40 o
   5   7  19       17.90       21.46      2.66 o
  -6   8  19        1.30        0.44      0.89 o
  -5   8  19       23.79       23.25      1.32 o
  -4   8  19        0.54       -0.30      0.76 o
  -3   8  19        8.13        9.83      1.41 o
  -2   8  19        8.66        7.63      1.08 o
  -1   8  19        0.91        1.10      0.42 o
   0   8  19        3.44        2.93      0.57 o
   1   8  19       11.91       14.91      1.00 o
   2   8  19       91.52       97.80      4.69 o
   3   8  19        3.35        3.61      0.72 o
   4   8  19        4.13        3.72      0.94 o
   5   8  19        0.28        0.72      1.15 o
  -6   9  19        2.12       -0.18      1.02 o
  -5   9  19        0.01       -0.76      0.76 o
  -4   9  19        0.20       -0.72      0.72 o
  -3   9  19        0.26        0.51      0.58 o
  -2   9  19        0.20        0.57      0.54 o
  -1   9  19        4.06        4.17      0.99 o
   0   9  19        3.68        4.10      0.85 o
   1   9  19        8.84        7.82      0.88 o
   2   9  19        5.47        6.41      1.61 o
   3   9  19        0.67        1.70      0.74 o
   4   9  19       26.17       20.57      1.62 o
  -5  10  19       21.40       25.78      1.71 o
  -4  10  19        6.13        6.53      1.03 o
  -3  10  19       14.93       15.74      1.38 o
  -2  10  19        0.00        0.12      0.46 o
  -1  10  19        3.37        2.79      0.65 o
   0  10  19        0.67        0.53      0.64 o
   1  10  19        8.68       10.26      0.93 o
   2  10  19       22.71       23.92      1.62 o
   3  10  19        1.06        3.48      0.83 o
  -4  11  19        0.63       -0.18      1.15 o
  -3  11  19        4.87        2.51      0.94 o
  -2  11  19        2.56        0.81      0.94 o
  -1  11  19        0.19       -0.43      0.63 o
   0  11  19        0.01        0.55      0.67 o
   1  11  19        0.34        1.08      0.64 o
   2  11  19        1.23        3.44      0.89 o
  -2  12  19        0.01        1.34      0.76 o
  -1  12  19        0.11        1.33      0.50 o
   0  12  19        1.38        1.70      0.76 o
  -8   0  20       55.04       57.55      2.81 o
  -7   0  20       52.75       45.28      2.55 o
  -6   0  20        0.00       -0.36      0.77 o
  -5   0  20       45.01       39.69      2.30 o
  -4   0  20       62.37       61.70      2.68 o
  -3   0  20       16.09       14.91      1.12 o
  -2   0  20      578.90      561.62      4.31 o
  -1   0  20      102.66      102.89      1.71 o
   0   0  20      124.91      112.08      2.25 o
   1   0  20      343.71      304.96      4.50 o
   2   0  20        0.35        0.46      0.83 o
   3   0  20        0.30        1.15      0.67 o
   4   0  20        1.31       -0.77      0.77 o
   5   0  20       43.37       45.82      3.19 o
   6   0  20        1.33        0.90      1.15 o
   7   0  20        9.45        8.30      1.53 o
  -8   1  20        2.16        4.40      0.89 o
  -7   1  20        0.58        0.01      0.67 o
  -6   1  20        0.18        1.03      0.67 o
  -5   1  20        0.82        1.08      0.63 o
  -4   1  20        3.43        4.29      1.61 o
  -3   1  20       20.62       22.74      0.94 o
  -2   1  20       57.10       48.86      0.91 o
  -1   1  20        1.91        1.44      0.39 o
   0   1  20       29.35       27.04      0.96 o
   1   1  20        6.00        5.56      0.47 o
   2   1  20        0.13        1.07      0.44 o
   3   1  20        0.17        0.48      0.45 o
   4   1  20        1.99       -0.09      0.72 o
   5   1  20       20.94       21.34      1.58 o
   6   1  20        4.88        6.55      1.09 o
   7   1  20        3.38        4.60      0.79 o
  -8   2  20       48.46       53.22      1.89 o
  -7   2  20       34.81       39.09      1.74 o
  -6   2  20        4.19        1.85      0.76 o
  -5   2  20       19.26       19.01      1.31 o
  -4   2  20        8.68        7.03      0.99 o
  -3   2  20       35.91       28.87      1.21 o
  -2   2  20       63.97       60.06      1.23 o
  -1   2  20       43.12       46.95      1.08 o
   0   2  20      216.27      199.59      2.14 o
   1   2  20        7.19        6.34      0.51 o
   2   2  20       26.75       27.56      1.06 o
   3   2  20       34.64       35.27      1.15 o
   4   2  20        6.38        8.21      1.08 o
   5   2  20        3.83        4.29      1.16 o
   6   2  20       10.35       11.82      1.05 o
  -8   3  20        2.29        0.63      0.72 o
  -7   3  20        9.94       11.37      1.22 o
  -6   3  20        0.62        1.26      0.72 o
  -5   3  20       11.62       11.00      1.07 o
  -4   3  20        0.07        1.17      0.67 o
  -3   3  20       81.33       77.54      1.48 o
  -2   3  20       71.05       65.28      1.11 o
  -1   3  20       10.87        9.37      0.57 o
   0   3  20       64.80       75.36      1.34 o
   1   3  20       11.44        9.26      0.56 o
   2   3  20        6.55        6.17      0.56 o
   3   3  20        2.93        3.28      0.51 o
   4   3  20        0.00       -0.69      0.69 o
   5   3  20       22.90       17.22      1.20 o
   6   3  20        0.36        0.07      0.76 o
  -8   4  20       24.72       25.46      1.62 o
  -7   4  20        5.81        6.26      1.72 o
  -6   4  20       16.17       13.08      1.22 o
  -5   4  20        0.52        1.16      0.89 o
  -4   4  20       40.91       37.28      1.71 o
  -3   4  20        5.06        6.97      0.62 o
  -2   4  20        7.85        7.44      0.64 o
  -1   4  20      113.53      112.48      1.57 o
   0   4  20       24.35       20.51      0.86 o
   1   4  20        0.94        0.82      0.45 o
   2   4  20       86.30       90.09      1.43 o
   3   4  20       38.66       45.04      2.01 o
   4   4  20       44.42       40.76      2.12 o
   5   4  20        8.38        5.85      1.08 o
   6   4  20        5.09        3.07      0.90 o
  -7   5  20       12.82       20.55      1.49 o
  -6   5  20        0.30        1.45      0.78 o
  -5   5  20        5.29        7.75      1.03 o
  -4   5  20        0.03       -0.76      0.76 o
  -3   5  20        1.11        1.77      0.46 o
  -2   5  20       44.83       41.46      1.21 o
  -1   5  20        1.34        2.71      0.49 o
   0   5  20        2.18        2.33      0.99 o
   1   5  20       22.59       21.09      0.82 o
   2   5  20        3.19        3.56      0.70 o
   3   5  20        1.20        1.74      0.69 o
   4   5  20        0.30        1.65      1.34 o
   5   5  20        0.00        1.60      0.85 o
   6   5  20        6.43        3.40      0.85 o
  -7   6  20        0.05       -0.67      0.67 o
  -6   6  20       20.17       21.27      2.55 o
  -5   6  20        0.18        1.44      0.76 o
  -4   6  20        6.12        4.47      0.99 o
  -3   6  20        0.05        2.21      0.61 o
  -2   6  20       64.30       64.39      1.25 o
  -1   6  20       19.14       25.61      0.93 o
   0   6  20        1.84        1.96      0.59 o
   1   6  20       25.30       20.79      1.18 o
   2   6  20        0.08        1.33      0.44 o
   3   6  20       23.60       27.10      1.57 o
   4   6  20        3.51        1.79      1.02 o
   5   6  20        1.37       -0.17      0.78 o
  -7   7  20        3.83        4.98      1.31 o
  -6   7  20        0.68        2.56      0.76 o
  -5   7  20        6.50        8.58      2.19 o
  -4   7  20        0.00        1.33      0.99 o
  -3   7  20        7.56       10.39      1.04 o
  -2   7  20        0.05       -0.66      0.77 o
  -1   7  20        1.47       -0.07      0.53 o
   0   7  20        3.64        3.07      0.57 o
   1   7  20       13.35       13.19      0.95 o
   2   7  20       64.13       63.58      2.07 o
   3   7  20        0.44        2.77      0.84 o
   4   7  20        0.97       -0.54      1.77 o
   5   7  20        9.97        7.04      1.66 o
  -6   8  20       10.50        8.63      1.55 o
  -5   8  20       14.52       16.44      1.44 o
  -4   8  20        6.40        3.34      0.94 o
  -3   8  20        0.02        0.14      0.88 o
  -2   8  20       16.20       17.69      0.99 o
  -1   8  20       30.16       33.17      1.29 o
   0   8  20        4.65        7.04      0.67 o
   1   8  20        2.54        2.72      0.73 o
   2   8  20        0.01        2.16      0.92 o
   3   8  20       10.60       11.72      0.97 o
   4   8  20        1.44        1.98      0.90 o
   5   8  20        0.37        1.80      1.15 o
  -5   9  20        0.76       -0.72      0.72 o
  -4   9  20        3.10        6.75      1.03 o
  -3   9  20        4.01        2.44      0.90 o
  -2   9  20        8.20        9.16      0.82 o
  -1   9  20        4.73        5.77      0.74 o
   0   9  20        2.87        2.30      0.56 o
   1   9  20        3.91        1.96      0.70 o
   2   9  20        0.83        1.71      0.99 o
   3   9  20       30.85       36.33      1.78 o
   4   9  20        8.20       12.10      1.31 o
  -4  10  20        1.77        2.07      1.20 o
  -3  10  20        1.46        4.54      2.92 o
  -2  10  20        6.04        5.65      0.55 o
  -1  10  20        8.98        9.88      1.22 o
   0  10  20        6.71        8.93      0.83 o
   1  10  20        0.26       -0.56      0.62 o
   2  10  20        3.85        7.03      1.07 o
   3  10  20        0.06       -0.96      1.09 o
  -3  11  20        2.85        2.29      0.85 o
  -2  11  20        7.86        5.33      0.94 o
  -1  11  20        5.48        5.90      0.75 o
   0  11  20        2.46        2.51      0.76 o
   1  11  20       16.52       17.93      1.03 o
   2  11  20        0.71        3.93      0.85 o
  -8   1  21        1.18        2.57      0.80 o
  -7   1  21        0.61        1.96      0.76 o
  -6   1  21        7.97        7.25      0.98 o
  -5   1  21        0.00        0.45      0.63 o
  -4   1  21       58.03       54.23      3.54 o
  -3   1  21        0.39        0.22      0.37 o
  -2   1  21       54.06       45.28      0.83 o
  -1   1  21       32.96       31.22      1.14 o
   0   1  21        0.70        0.17      0.42 o
   1   1  21       36.16       33.41      0.97 o
   2   1  21       22.30       27.00      1.10 o
   3   1  21       21.40       19.09      1.31 o
   4   1  21       86.31       91.65      2.71 o
   5   1  21        2.81        2.47      0.85 o
   6   1  21        9.16        7.26      1.07 o
  -8   2  21        3.57        4.10      0.85 o
  -7   2  21        5.22        5.14      0.90 o
  -6   2  21        0.00        0.13      0.67 o
  -5   2  21        0.79        0.00      0.63 o
  -4   2  21       22.98       18.40      1.31 o
  -3   2  21       28.23       33.48      1.02 o
  -2   2  21        2.62        2.50      0.35 o
  -1   2  21       21.66       16.19      1.35 o
   0   2  21        0.78        0.57      0.61 o
   1   2  21        1.38        0.76      0.44 o
   2   2  21        0.22        0.16      0.47 o
   3   2  21        5.27        4.46      0.62 o
   4   2  21        2.92        3.50      0.69 o
   5   2  21        0.14        0.66      0.59 o
   6   2  21        0.04       -0.20      0.61 o
  -8   3  21        3.10        1.18      0.76 o
  -7   3  21        6.26        8.71      1.41 o
  -6   3  21        0.29       -0.63      0.63 o
  -5   3  21       14.46       16.09      2.50 o
  -4   3  21       16.79       18.11      1.10 o
  -3   3  21       13.19       18.80      1.42 o
  -2   3  21       29.03       28.88      1.33 o
  -1   3  21        0.02       -0.41      0.41 o
   0   3  21        0.03        0.46      0.44 o
   1   3  21        9.42        9.24      0.77 o
   2   3  21       17.55       21.00      1.15 o
   3   3  21        6.41        4.66      0.64 o
   4   3  21        9.51        9.40      0.93 o
   5   3  21       23.09       23.97      1.74 o
   6   3  21        1.26        1.98      0.81 o
  -7   4  21        0.02        0.63      0.72 o
  -6   4  21        1.29        1.53      0.81 o
  -5   4  21        2.12        0.43      0.67 o
  -4   4  21        0.31        1.30      0.61 o
  -3   4  21        8.97        8.65      0.67 o
  -2   4  21       23.83       19.60      0.83 o
  -1   4  21       21.81       18.96      0.83 o
   0   4  21        0.01        1.19      0.49 o
   1   4  21      142.79      130.61      2.03 o
   2   4  21       17.61       23.86      1.51 o
   3   4  21       13.62       13.71      0.87 o
   4   4  21        7.70        4.01      0.71 o
   5   4  21       10.80       11.75      1.35 o
   6   4  21        2.31        3.51      0.94 o
  -7   5  21       10.30        7.48      1.03 o
  -6   5  21        5.08        8.03      1.51 o
  -5   5  21        8.57        7.14      2.03 o
  -4   5  21       20.02       16.99      1.08 o
  -3   5  21       13.76       20.95      1.00 o
  -2   5  21        0.05        0.64      0.48 o
  -1   5  21        0.37       -0.44      0.44 o
   0   5  21       22.34       18.21      0.86 o
   1   5  21       12.83       12.37      0.72 o
   2   5  21        2.54        1.70      0.67 o
   3   5  21        0.88        0.57      0.59 o
   4   5  21        5.62        3.04      0.84 o
   5   5  21       17.18       19.63      1.58 o
   6   5  21        2.64        2.16      1.15 o
  -7   6  21        0.36        0.72      0.72 o
  -6   6  21        2.93        6.12      0.94 o
  -5   6  21        7.43        7.46      1.07 o
  -4   6  21        2.71        2.30      0.68 o
  -3   6  21        9.10        8.08      0.78 o
  -2   6  21        0.00        0.33      0.45 o
  -1   6  21       39.76       40.41      1.13 o
   0   6  21        0.01        0.31      0.55 o
   1   6  21        0.01        0.03      0.68 o
   2   6  21       21.08       18.36      2.08 o
   3   6  21        1.12        0.68      0.63 o
   4   6  21        1.14       -0.45      0.81 o
   5   6  21       24.07       26.26      2.24 o
  -6   7  21        0.29        1.44      0.72 o
  -5   7  21        3.06        2.78      1.15 o
  -4   7  21       45.35       50.49      2.03 o
  -3   7  21        7.52        8.28      1.02 o
  -2   7  21        1.46        0.30      0.63 o
  -1   7  21        0.00       -0.35      0.44 o
   0   7  21        2.26        0.95      0.52 o
   1   7  21        4.18        0.63      0.87 o
   2   7  21        5.63        4.43      1.01 o
   3   7  21        0.01        0.85      0.64 o
   4   7  21        7.78        6.66      1.07 o
   5   7  21        4.37        5.77      1.40 o
  -6   8  21        3.40        1.80      0.81 o
  -5   8  21        1.46        1.28      0.80 o
  -4   8  21        0.20        3.44      1.67 o
  -3   8  21        8.71       11.13      1.44 o
  -2   8  21        8.17        7.24      0.75 o
  -1   8  21        8.56        5.67      0.78 o
   0   8  21        7.75        9.10      0.72 o
   1   8  21       49.29       49.79      1.50 o
   2   8  21       25.26       22.33      1.61 o
   3   8  21        2.81        7.02      1.46 o
   4   8  21        1.70        3.66      0.92 o
  -5   9  21        0.64        0.57      0.76 o
  -4   9  21        6.86        6.92      1.56 o
  -3   9  21        3.65        4.24      1.09 o
  -2   9  21       10.39        8.45      1.21 o
  -1   9  21        0.05       -0.56      0.56 o
   0   9  21        1.66        3.72      0.58 o
   1   9  21        2.83        3.06      0.75 o
   2   9  21       13.69       14.70      2.08 o
   3   9  21        4.85        3.74      1.20 o
  -4  10  21        2.06        3.25      1.28 o
  -3  10  21        0.25       -0.21      0.78 o
  -2  10  21        0.88        0.17      0.91 o
  -1  10  21        0.60        0.53      1.13 o
   0  10  21        3.22        2.73      0.65 o
   1  10  21        3.12        3.37      0.73 o
   2  10  21       38.08       43.66      1.93 o
  -2  11  21        0.63        3.29      0.85 o
  -1  11  21        6.77        6.49      0.75 o
   0  11  21        3.17        4.18      0.85 o
   1  11  21        2.36        4.49      0.65 o
  -8   0  22       14.76       16.78      1.91 o
  -7   0  22       37.15       39.33      2.81 o
  -6   0  22        0.64        2.71      1.15 o
  -5   0  22        5.98        7.94      1.40 o
  -4   0  22        9.76       12.99      1.66 o
  -3   0  22       16.43       16.31      1.17 o
  -2   0  22       90.38       97.50      1.84 o
  -1   0  22        1.55        2.98      0.72 o
   0   0  22        4.57        4.79      0.81 o
   1   0  22       14.77       10.91      0.98 o
   2   0  22       44.53       44.29      2.55 o
   3   0  22        1.79       -0.11      0.94 o
   4   0  22        2.48        2.16      1.28 o
   5   0  22        2.62        3.07      1.15 o
   6   0  22        9.87        6.49      1.40 o
  -8   1  22        0.10       -0.43      0.67 o
  -7   1  22        0.48       -0.67      0.67 o
  -6   1  22        0.81        2.98      0.81 o
  -5   1  22        0.03        0.52      0.67 o
  -4   1  22        0.87       -0.06      0.67 o
  -3   1  22        0.08       -0.36      0.36 o
  -2   1  22        0.82        1.07      0.29 o
  -1   1  22        0.69        0.37      0.47 o
   0   1  22        3.56        1.97      0.49 o
   1   1  22        0.76        1.08      0.45 o
   2   1  22       22.85       16.57      0.91 o
   3   1  22        0.30        1.10      0.50 o
   4   1  22        3.70        5.11      0.94 o
   5   1  22        0.75        2.99      0.85 o
   6   1  22        0.95        2.29      0.76 o
  -8   2  22       19.90       25.95      3.33 o
  -7   2  22       21.87       25.80      2.34 o
  -6   2  22        4.71        4.84      0.85 o
  -5   2  22        0.48        1.80      0.83 o
  -4   2  22        2.18        1.07      0.67 o
  -3   2  22        0.00       -0.41      0.41 o
  -2   2  22        3.40        4.53      0.49 o
  -1   2  22        8.25        9.71      0.63 o
   0   2  22        0.37       -0.12      0.47 o
   1   2  22       28.25       30.70      0.97 o
   2   2  22       65.39       65.81      1.64 o
   3   2  22       25.84       26.52      1.02 o
   4   2  22        1.15        1.46      0.63 o
   5   2  22        0.45        1.15      0.64 o
   6   2  22        9.61        6.61      0.93 o
  -7   3  22        0.09        0.85      0.76 o
  -6   3  22        1.64        3.24      1.09 o
  -5   3  22        2.91        3.17      0.85 o
  -4   3  22        0.19       -0.18      0.52 o
  -3   3  22        0.41        1.47      0.48 o
  -2   3  22        6.87        5.39      0.52 o
  -1   3  22       11.50       11.48      0.70 o
   0   3  22        9.33       10.46      0.70 o
   1   3  22        0.21       -0.41      0.41 o
   2   3  22        6.77        4.88      0.72 o
   3   3  22        0.17        0.96      0.45 o
   4   3  22        4.02        5.36      0.74 o
   5   3  22        0.26        0.00      0.83 o
   6   3  22        0.02       -0.59      0.76 o
  -7   4  22        0.15        0.00      0.67 o
  -6   4  22        7.94        7.14      1.82 o
  -5   4  22        0.46       -0.06      0.70 o
  -4   4  22        1.12        2.32      0.65 o
  -3   4  22       15.04       13.04      1.21 o
  -2   4  22        0.40        0.78      0.40 o
  -1   4  22        8.23        8.73      0.65 o
   0   4  22       10.99        8.69      0.68 o
   1   4  22       58.43       59.89      1.26 o
   2   4  22      116.45      118.56      2.27 o
   3   4  22       36.45       30.77      1.40 o
   4   4  22        0.46        0.54      0.60 o
   5   4  22       10.95       10.19      1.30 o
  -7   5  22        0.02        0.09      0.89 o
  -6   5  22        1.07        1.71      0.72 o
  -5   5  22        5.52        6.60      1.77 o
  -4   5  22        4.25        4.28      0.68 o
  -3   5  22        8.87        5.45      0.96 o
  -2   5  22        8.97        8.97      0.95 o
  -1   5  22        4.23        6.19      0.59 o
   0   5  22       78.12       77.56      1.42 o
   1   5  22        0.58        1.13      0.59 o
   2   5  22        8.77        6.56      1.22 o
   3   5  22        1.52        2.66      0.67 o
   4   5  22        0.10        0.44      1.04 o
   5   5  22        7.33       10.07      1.56 o
  -6   6  22        9.77        8.35      1.25 o
  -5   6  22        1.73        2.07      0.81 o
  -4   6  22       35.00       40.66      1.89 o
  -3   6  22       28.20       32.66      1.43 o
  -2   6  22       19.64       24.35      1.08 o
  -1   6  22        5.17        8.01      0.93 o
   0   6  22       20.19       18.32      0.93 o
   1   6  22        0.45        1.71      0.74 o
   2   6  22       43.50       37.70      1.89 o
   3   6  22       31.07       31.69      1.62 o
   4   6  22        0.32       -0.72      0.72 o
   5   6  22        5.26        1.44      1.15 o
  -6   7  22        2.43        2.87      0.85 o
  -5   7  22        0.94        1.02      0.59 o
  -4   7  22       10.75        9.35      1.16 o
  -3   7  22       11.27       14.93      1.31 o
  -2   7  22        1.10       -0.45      0.54 o
  -1   7  22       16.58       19.85      0.87 o
   0   7  22        0.02       -0.22      0.52 o
   1   7  22        0.40        0.99      0.62 o
   2   7  22       22.10       24.21      2.04 o
   3   7  22        0.35        1.02      1.46 o
   4   7  22       12.93       10.95      1.16 o
  -5   8  22        3.00        5.09      0.94 o
  -4   8  22       10.47       10.69      1.46 o
  -3   8  22        1.06        0.94      0.80 o
  -2   8  22       38.88       42.33      1.32 o
  -1   8  22        0.08        1.32      0.65 o
   0   8  22        0.04       -0.17      0.48 o
   1   8  22       12.37       13.72      1.03 o
   2   8  22       17.68       13.86      1.40 o
   3   8  22       30.63       31.05      2.31 o
   4   8  22        0.01       -0.99      1.51 o
  -5   9  22        0.24        2.04      1.09 o
  -4   9  22        5.07        5.66      1.15 o
  -3   9  22       12.00       10.39      1.46 o
  -2   9  22       12.85       19.43      1.63 o
  -1   9  22        0.10        1.64      0.68 o
   0   9  22        1.18        1.74      0.66 o
   1   9  22       29.05       29.52      1.34 o
   2   9  22        1.75        5.51      1.07 o
   3   9  22        4.97        7.00      1.07 o
  -3  10  22        0.33        0.64      0.94 o
  -2  10  22        1.06        1.25      0.89 o
  -1  10  22        1.15        2.77      0.68 o
   0  10  22        1.72       -0.25      0.85 o
   1  10  22        3.50        6.08      0.84 o
   2  10  22        1.94        2.78      0.85 o
  -1  11  22        1.52        0.67      0.58 o
  -7   1  23       10.14        9.94      1.51 o
  -6   1  23       16.87       17.70      1.40 o
  -5   1  23       18.57       18.76      1.46 o
  -4   1  23        8.07        8.23      0.98 o
  -3   1  23        9.44       10.27      0.73 o
  -2   1  23        0.23        0.74      0.29 o
  -1   1  23        0.13        0.69      0.43 o
   0   1  23        1.68        1.85      0.50 o
   1   1  23        0.14        0.13      0.44 o
   2   1  23        0.14       -0.76      0.76 o
   3   1  23        0.72       -0.72      0.72 o
   4   1  23       17.36       14.02      1.31 o
   5   1  23        0.60        0.36      0.72 o
   6   1  23        1.82        2.15      0.68 o
  -7   2  23        2.11        0.72      0.83 o
  -6   2  23       12.30       12.76      1.72 o
  -5   2  23        4.15        6.30      0.94 o
  -4   2  23        0.89        0.93      0.53 o
  -3   2  23       33.34       35.45      1.18 o
  -2   2  23        4.96        6.30      0.63 o
  -1   2  23        0.24        0.26      0.43 o
   0   2  23       11.73       13.35      0.76 o
   1   2  23        9.61       10.50      0.68 o
   2   2  23        1.17        0.46      0.94 o
   3   2  23       15.62       20.86      0.96 o
   4   2  23        0.00        0.54      0.64 o
   5   2  23        0.00        1.32      0.66 o
   6   2  23        2.54        1.44      1.87 o
  -7   3  23       25.91       29.76      1.76 o
  -6   3  23        5.62        3.07      0.90 o
  -5   3  23        5.53        5.26      0.90 o
  -4   3  23        1.34       -0.18      0.52 o
  -3   3  23      114.08      116.41      1.89 o
  -2   3  23        1.24        1.61      0.53 o
  -1   3  23        6.74        6.80      0.60 o
   0   3  23        5.97        5.17      0.62 o
   1   3  23       64.29       67.77      1.74 o
   2   3  23       45.01       48.45      1.85 o
   3   3  23       13.89       11.18      1.00 o
   4   3  23       10.96       12.39      1.00 o
   5   3  23        0.78        2.50      0.85 o
  -7   4  23        0.37        0.18      0.76 o
  -6   4  23        2.51        3.34      0.90 o
  -5   4  23       18.10       17.97      1.49 o
  -4   4  23        0.08        0.84      0.59 o
  -3   4  23       26.13       29.79      1.37 o
  -2   4  23        0.04        0.88      0.48 o
  -1   4  23       20.12       20.59      0.89 o
   0   4  23        0.60        2.92      0.59 o
   1   4  23        3.32        3.59      0.58 o
   2   4  23        3.30        1.87      0.89 o
   3   4  23        1.69        1.82      0.67 o
   4   4  23        7.47        8.29      1.17 o
   5   4  23        1.10        1.45      0.85 o
  -7   5  23        7.32        7.84      1.30 o
  -6   5  23        0.93       -0.98      1.61 o
  -5   5  23        6.67        5.96      0.99 o
  -4   5  23       12.78       14.73      1.17 o
  -3   5  23       34.00       31.50      1.42 o
  -2   5  23        8.60        7.42      0.86 o
  -1   5  23        5.82        6.42      0.63 o
   0   5  23        0.33        0.91      0.73 o
   1   5  23       65.37       66.01      1.61 o
   2   5  23        3.26        4.03      1.30 o
   3   5  23       17.27       18.39      1.22 o
   4   5  23       10.74       12.38      1.67 o
   5   5  23        6.35        8.12      1.53 o
  -6   6  23        0.00        1.40      1.04 o
  -5   6  23       12.08       10.14      2.03 o
  -4   6  23        0.12        2.25      0.81 o
  -3   6  23        0.85        1.87      0.93 o
  -2   6  23        4.62        5.44      0.69 o
  -1   6  23       10.12        8.45      0.83 o
   0   6  23        1.25        0.52      0.71 o
   1   6  23        0.01        1.70      0.67 o
   2   6  23       20.24       20.94      2.24 o
   3   6  23        0.03        1.41      1.23 o
   4   6  23        0.88        2.62      0.89 o
  -6   7  23        0.16        0.49      0.67 o
  -5   7  23        4.25        3.61      0.90 o
  -4   7  23        5.61        8.32      1.12 o
  -3   7  23        0.15        1.08      0.83 o
  -2   7  23        2.61        1.81      0.56 o
  -1   7  23       16.60       20.35      1.31 o
   0   7  23        0.54        1.13      0.66 o
   1   7  23        6.62        6.37      0.83 o
   2   7  23       39.69       47.05      2.41 o
   3   7  23       14.30       14.77      1.38 o
   4   7  23        0.01        1.48      0.80 o
  -5   8  23        0.61        1.17      0.72 o
  -4   8  23        1.71        1.25      0.85 o
  -3   8  23        0.70       -0.08      0.80 o
  -2   8  23        0.80        3.00      0.71 o
  -1   8  23       11.90       11.39      1.02 o
   0   8  23        1.58        2.73      0.74 o
   1   8  23        7.16       12.45      0.97 o
   2   8  23       15.20       21.69      1.53 o
   3   8  23        0.37        0.38      1.04 o
  -4   9  23        2.77        1.98      1.28 o
  -3   9  23        0.06        3.22      1.41 o
  -2   9  23        7.75       10.02      1.22 o
  -1   9  23        1.01        2.53      0.73 o
   0   9  23        0.72        3.64      1.04 o
   1   9  23       38.88       45.28      1.44 o
   2   9  23       20.31       20.80      1.53 o
  -3  10  23        0.14        0.72      0.81 o
  -2  10  23        1.32        1.76      0.80 o
  -1  10  23        7.26        7.28      1.19 o
   0  10  23        2.32        1.45      1.01 o
   1  10  23       17.38       22.09      1.07 o
  -7   0  24       12.52       19.30      2.17 o
  -6   0  24       82.26       99.94      3.95 o
  -5   0  24        5.02        5.59      1.40 o
  -4   0  24        2.15        1.44      0.89 o
  -3   0  24       29.98       32.85      1.56 o
  -2   0  24        3.81        5.93      0.66 o
  -1   0  24        0.00        1.31      0.67 o
   0   0  24        0.93       -0.54      0.67 o
   1   0  24        0.01       -0.65      0.83 o
   2   0  24        0.25        1.98      1.15 o
   3   0  24        0.89       -0.54      0.54 o
   4   0  24        1.63        2.71      1.15 o
   5   0  24       30.58       34.46      2.93 o
  -7   1  24       12.31       16.25      1.51 o
  -6   1  24        0.00        0.46      0.83 o
  -5   1  24        7.59        6.95      1.08 o
  -4   1  24        8.00        9.22      0.83 o
  -3   1  24        9.25        8.54      0.70 o
  -2   1  24       16.29       17.62      0.86 o
  -1   1  24        0.13        0.02      0.48 o
   0   1  24        0.31       -0.06      0.48 o
   1   1  24        6.83        6.85      0.58 o
   2   1  24        0.92       -0.39      0.76 o
   3   1  24        0.64       -0.50      0.50 o
   4   1  24        0.01       -0.43      0.58 o
   5   1  24        0.46        2.07      0.81 o
  -7   2  24        1.59        1.44      0.80 o
  -6   2  24        6.70        6.15      2.03 o
  -5   2  24        3.46        3.69      1.30 o
  -4   2  24       47.05       52.34      1.57 o
  -3   2  24        4.83        6.51      0.66 o
  -2   2  24       25.61       27.59      1.21 o
  -1   2  24        1.76        2.45      0.56 o
   0   2  24        0.04        0.41      0.45 o
   1   2  24       19.38       22.11      1.08 o
   2   2  24        5.02        2.81      1.04 o
   3   2  24       13.23       13.90      1.05 o
   4   2  24       10.93       14.28      0.92 o
   5   2  24        0.12        2.34      1.26 o
  -7   3  24       23.38       23.62      1.67 o
  -6   3  24        0.10       -0.39      0.76 o
  -5   3  24        8.83        6.99      1.01 o
  -4   3  24       50.12       54.16      1.62 o
  -3   3  24        2.25        3.98      0.71 o
  -2   3  24       36.46       34.95      1.19 o
  -1   3  24        4.92        5.67      0.64 o
   0   3  24        0.01       -0.48      0.48 o
   1   3  24        0.25       -0.08      0.44 o
   2   3  24        0.36        2.07      0.90 o
   3   3  24        7.30        5.41      0.79 o
   4   3  24        0.56        1.56      0.82 o
   5   3  24        1.19       -0.72      0.72 o
  -7   4  24        5.18        2.34      1.61 o
  -6   4  24        1.28        1.17      0.72 o
  -5   4  24        0.21        0.57      0.76 o
  -4   4  24       18.80       18.89      1.17 o
  -3   4  24       14.10       15.71      1.05 o
  -2   4  24        7.75        9.01      0.94 o
  -1   4  24       59.18       62.19      1.28 o
   0   4  24       47.94       53.88      1.42 o
   1   4  24        1.50        1.22      0.68 o
   2   4  24        2.17        1.35      1.09 o
   3   4  24       20.85       24.90      1.33 o
   4   4  24        0.24        1.52      0.89 o
   5   4  24        1.07        3.25      1.15 o
  -6   5  24        1.05       -0.61      0.67 o
  -5   5  24        8.78       11.19      1.61 o
  -4   5  24       13.17       16.87      1.34 o
  -3   5  24        6.51        6.49      0.80 o
  -2   5  24       23.21       25.28      1.16 o
  -1   5  24        5.03        5.48      0.68 o
   0   5  24        1.99        1.16      0.62 o
   1   5  24        2.26        2.12      0.67 o
   2   5  24        2.41        3.61      1.03 o
   3   5  24       40.99       37.41      1.94 o
   4   5  24        2.13        5.45      1.09 o
  -6   6  24        7.30        5.88      0.89 o
  -5   6  24        7.00        7.17      0.98 o
  -4   6  24        1.06        1.71      1.20 o
  -3   6  24        5.98        2.35      0.94 o
  -2   6  24       23.02       26.66      1.13 o
  -1   6  24        0.11       -0.15      0.51 o
   0   6  24        1.85        0.93      0.54 o
   1   6  24        0.20        0.93      0.78 o
   2   6  24       46.05       46.35      2.55 o
   3   6  24       38.90       38.04      1.93 o
   4   6  24        0.04        0.99      0.81 o
  -5   7  24        5.52        9.13      1.30 o
  -4   7  24        7.37        9.20      1.56 o
  -3   7  24        8.51       14.03      1.25 o
  -2   7  24        0.01        0.91      0.55 o
  -1   7  24        6.87        4.28      0.69 o
   0   7  24        0.05       -0.48      0.48 o
   1   7  24       42.82       44.88      1.59 o
   2   7  24        8.26       12.08      1.31 o
   3   7  24        2.66        4.08      1.67 o
  -5   8  24        0.32        1.00      0.83 o
  -4   8  24        2.69       -0.72      1.15 o
  -3   8  24        5.24        4.32      2.03 o
  -2   8  24        6.54        4.24      1.03 o
  -1   8  24        2.81        2.36      0.82 o
   0   8  24        4.75        6.08      0.78 o
   1   8  24        3.13        4.65      0.79 o
   2   8  24       50.85       58.76      2.50 o
   3   8  24        1.36        2.20      1.30 o
  -3   9  24       11.89       13.56      1.25 o
  -2   9  24        1.64        2.90      0.94 o
  -1   9  24        0.67        0.76      0.61 o
   0   9  24        8.90       12.49      0.97 o
   1   9  24        0.04        0.90      0.60 o
   2   9  24        4.34        5.68      0.98 o
  -1  10  24        0.32        0.60      1.56 o
   0  10  24        9.19        9.02      1.53 o
  -7   1  25       45.41       51.75      2.03 o
  -6   1  25       16.05       15.96      1.34 o
  -5   1  25       85.10       81.21      2.53 o
  -4   1  25        3.95        3.58      0.67 o
  -3   1  25       13.44       14.66      2.05 o
  -2   1  25       21.16       24.12      1.28 o
  -1   1  25        0.46        1.15      0.54 o
   0   1  25        4.67        6.39      0.69 o
   1   1  25        5.55        4.18      0.55 o
   2   1  25        9.13        8.86      1.12 o
   3   1  25        8.18        6.22      1.03 o
   4   1  25        0.04        0.45      0.72 o
   5   1  25       28.85       32.90      1.81 o
  -7   2  25        6.00        6.67      1.03 o
  -6   2  25       20.75       19.42      1.93 o
  -5   2  25        0.96        0.31      1.20 o
  -4   2  25        0.22        1.21      0.58 o
  -3   2  25       32.63       33.52      1.45 o
  -2   2  25       19.80       23.89      1.36 o
  -1   2  25        0.93       -0.32      0.45 o
   0   2  25       10.04       13.24      0.80 o
   1   2  25        0.21       -0.42      0.42 o
   2   2  25        6.58        5.75      1.03 o
   3   2  25        5.71        4.43      0.98 o
   4   2  25       22.80       25.92      1.74 o
   5   2  25        0.65       -0.81      0.81 o
  -6   3  25        1.53        3.10      0.85 o
  -5   3  25       43.83       53.10      2.03 o
  -4   3  25        0.49        1.77      0.58 o
  -3   3  25       13.85       13.09      1.00 o
  -2   3  25       11.80       13.82      0.85 o
  -1   3  25       73.01       77.88      1.98 o
   0   3  25        0.20       -0.21      0.52 o
   1   3  25       68.75       75.62      1.93 o
   2   3  25       11.57        7.99      1.12 o
   3   3  25       10.24        9.46      1.22 o
   4   3  25       41.02       48.12      2.18 o
   5   3  25        0.45        1.62      1.02 o
  -6   4  25        8.34        8.52      1.07 o
  -5   4  25        6.17        6.58      0.99 o
  -4   4  25       29.98       39.47      2.08 o
  -3   4  25       17.93       17.51      1.35 o
  -2   4  25        7.51        7.69      1.41 o
  -1   4  25        0.77        2.07      0.58 o
   0   4  25        3.96        3.93      0.59 o
   1   4  25        2.17        3.07      0.71 o
   2   4  25       38.43       36.90      1.89 o
   3   4  25       10.52       10.68      1.25 o
   4   4  25       11.97       11.93      1.26 o
  -6   5  25        0.15       -0.13      0.67 o
  -5   5  25        0.18        2.20      0.76 o
  -4   5  25       15.21       17.40      1.34 o
  -3   5  25        0.46        2.54      0.83 o
  -2   5  25        7.91        9.65      0.74 o
  -1   5  25       92.41      110.00      1.66 o
   0   5  25        0.89        1.71      0.57 o
   1   5  25       32.18       35.26      1.44 o
   2   5  25       64.42       71.61      2.45 o
   3   5  25       13.72       17.66      1.43 o
   4   5  25        0.14        0.72      1.15 o
  -5   6  25        6.66        4.73      0.94 o
  -4   6  25        0.07        0.90      0.80 o
  -3   6  25        3.34        2.90      0.89 o
  -2   6  25       19.56       23.84      1.94 o
  -1   6  25        1.92        1.10      0.65 o
   0   6  25        0.00       -0.50      0.50 o
   1   6  25       20.98       20.04      1.21 o
   2   6  25        7.46        8.44      1.26 o
   3   6  25        4.94        5.38      1.09 o
  -5   7  25        0.86        1.44      0.81 o
  -4   7  25        2.78        0.96      1.25 o
  -3   7  25        7.92       11.26      1.25 o
  -2   7  25       29.38       35.62      1.93 o
  -1   7  25        6.04        8.90      0.90 o
   0   7  25        9.62       12.97      0.79 o
   1   7  25       61.41       71.11      2.05 o
   2   7  25        2.08        2.87      1.03 o
   3   7  25        0.19        0.46      1.82 o
  -4   8  25       17.81       14.07      1.91 o
  -3   8  25        0.49        2.11      0.83 o
  -2   8  25        0.15        2.55      0.94 o
  -1   8  25        3.17        6.39      0.92 o
   0   8  25        0.03        1.24      0.60 o
   1   8  25        2.88        5.49      0.75 o
   2   8  25        4.46        8.88      1.34 o
  -3   9  25        1.69        0.52      0.80 o
  -2   9  25        2.16        5.46      0.99 o
  -1   9  25       13.65       15.18      1.77 o
   0   9  25        1.98        1.84      0.76 o
   1   9  25        3.60        5.06      0.66 o
  -6   0  26        0.57       -1.02      1.02 o
  -5   0  26       16.41       15.87      1.91 o
  -4   0  26        4.80        8.36      2.14 o
  -3   0  26       51.40       60.79      2.93 o
  -2   0  26       38.46       42.21      2.42 o
  -1   0  26        3.65        4.25      0.92 o
   0   0  26        8.04        6.68      0.94 o
   1   0  26       40.89       46.75      1.59 o
   2   0  26       46.82       47.08      2.68 o
   3   0  26        1.98        3.07      1.40 o
   4   0  26       89.10      102.65      3.83 o
  -6   1  26       12.81       14.92      3.23 o
  -5   1  26        8.31        9.74      1.41 o
  -4   1  26        4.97        4.68      0.60 o
  -3   1  26       17.04       21.59      1.98 o
  -2   1  26        3.59        5.30      0.94 o
  -1   1  26        0.76       -0.23      0.48 o
   0   1  26        5.44        5.00      0.65 o
   1   1  26        7.98        8.14      0.64 o
   2   1  26        3.64        4.99      1.82 o
   3   1  26       16.61       15.79      1.40 o
   4   1  26        0.07        2.35      1.28 o
  -6   2  26       10.39       11.91      1.31 o
  -5   2  26       15.55       21.92      1.58 o
  -4   2  26        9.00       11.37      0.99 o
  -3   2  26        2.28        2.30      1.30 o
  -2   2  26        0.49        2.22      1.09 o
  -1   2  26       13.03       14.67      0.82 o
   0   2  26       12.28       10.76      0.77 o
   1   2  26        2.94        0.84      0.62 o
   2   2  26       14.99       14.40      1.34 o
   3   2  26       18.70       24.88      1.67 o
   4   2  26        0.04        2.35      1.15 o
  -6   3  26        8.04       15.60      1.40 o
  -5   3  26        0.41        1.62      0.89 o
  -4   3  26        0.37        1.32      0.76 o
  -3   3  26        6.33        5.64      1.67 o
  -2   3  26        0.16       -0.24      0.76 o
  -1   3  26        0.41        2.20      0.57 o
   0   3  26        5.77        7.25      0.69 o
   1   3  26        6.35        6.62      0.80 o
   2   3  26       24.86       28.07      1.71 o
   3   3  26       50.72       61.57      2.19 o
  -6   4  26        6.79        5.10      1.61 o
  -5   4  26        2.25        2.25      0.81 o
  -4   4  26       12.98       15.39      1.31 o
  -3   4  26        5.09        2.62      0.90 o
  -2   4  26       51.37       50.51      1.98 o
  -1   4  26        0.04        0.47      0.56 o
   0   4  26        2.99        2.57      0.59 o
   1   4  26        7.33        5.64      0.80 o
   2   4  26        0.00        1.73      1.27 o
   3   4  26        0.82        1.86      0.92 o
   4   4  26        0.02        3.07      1.28 o
  -5   5  26       13.83       16.26      1.87 o
  -4   5  26        1.37        0.71      0.70 o
  -3   5  26        0.03        0.90      0.94 o
  -2   5  26        7.77       10.28      1.17 o
  -1   5  26        4.31        4.43      0.65 o
   0   5  26        6.82        6.99      0.74 o
   1   5  26        2.53        2.08      0.81 o
   2   5  26       46.00       43.25      2.03 o
   3   5  26        0.43        2.41      1.10 o
  -5   6  26        9.53        8.53      1.35 o
  -4   6  26        2.35        5.68      1.72 o
  -3   6  26       16.78       15.47      1.35 o
  -2   6  26        3.12        3.88      1.08 o
  -1   6  26       11.40       12.93      0.96 o
   0   6  26        2.44        0.56      0.54 o
   1   6  26        3.76        5.55      0.80 o
   2   6  26       23.33       27.26      1.71 o
   3   6  26        0.18        4.31      1.25 o
  -4   7  26        7.01        5.59      1.53 o
  -3   7  26        0.08        0.04      0.80 o
  -2   7  26       15.44       14.18      1.31 o
  -1   7  26        0.27        0.91      0.63 o
   0   7  26        0.70        1.52      0.61 o
   1   7  26        8.35       13.52      1.02 o
   2   7  26        0.15        0.00      1.67 o
  -3   8  26        1.49        0.06      1.35 o
  -2   8  26        6.90        7.72      1.08 o
  -1   8  26        3.40        2.95      1.44 o
   0   8  26        0.27        2.82      0.60 o
   1   8  26        1.39        3.48      0.85 o
  -1   9  26        0.11        0.00      1.02 o
  -6   1  27       10.87        6.47      1.82 o
  -5   1  27        4.61        4.74      0.94 o
  -4   1  27       15.01       14.58      1.64 o
  -3   1  27       24.69       23.92      2.08 o
  -2   1  27        1.45        1.98      0.90 o
  -1   1  27       18.97       20.50      0.92 o
   0   1  27        9.95       12.11      1.14 o
   1   1  27       24.31       29.75      1.16 o
   2   1  27        1.05        3.76      1.03 o
   3   1  27       19.37       22.53      1.58 o
   4   1  27       27.48       32.28      1.76 o
  -6   2  27       20.53       20.85      1.53 o
  -5   2  27        0.36        2.25      0.94 o
  -4   2  27        1.24        0.78      0.59 o
  -3   2  27        3.03        2.25      0.81 o
  -2   2  27        0.22       -0.23      0.76 o
  -1   2  27       39.21       40.84      1.21 o
   0   2  27       13.51       12.65      0.86 o
   1   2  27        0.74       -0.62      0.62 o
   2   2  27        2.07        1.89      0.99 o
   3   2  27       12.94       16.76      1.44 o
   4   2  27        1.04        2.89      1.28 o
  -6   3  27        1.72        1.17      0.72 o
  -5   3  27       17.16       14.75      1.34 o
  -4   3  27        1.02        0.45      0.58 o
  -3   3  27        2.95        3.04      0.85 o
  -2   3  27       11.75       12.29      1.26 o
  -1   3  27        6.54       10.58      0.75 o
   0   3  27        0.34        1.69      0.61 o
   1   3  27        1.30        0.91      0.92 o
   2   3  27        0.68        2.25      1.03 o
   3   3  27       74.55       81.07      2.44 o
   4   3  27        0.00       -0.54      1.02 o
  -5   4  27       12.58        9.02      1.53 o
  -4   4  27        2.57        1.99      0.64 o
  -3   4  27        2.82        2.99      0.94 o
  -2   4  27       13.68       11.46      1.22 o
  -1   4  27        4.55        6.80      0.89 o
   0   4  27        0.80        0.46      0.75 o
   1   4  27       25.33       22.41      1.37 o
   2   4  27        3.53       -0.97      1.16 o
   3   4  27        3.02        4.30      0.94 o
  -5   5  27        9.91        8.63      1.03 o
  -4   5  27        4.89        4.39      0.85 o
  -3   5  27        9.02        7.62      1.12 o
  -2   5  27       15.58       13.95      1.35 o
  -1   5  27        3.69        3.94      0.71 o
   0   5  27        0.63        0.31      0.56 o
   1   5  27       19.35       20.68      1.38 o
   2   5  27        3.51        4.53      1.01 o
   3   5  27        0.58        1.80      1.08 o
  -4   6  27        0.97        3.19      0.85 o
  -3   6  27        0.60        0.27      0.81 o
  -2   6  27        2.26        1.61      1.61 o
  -1   6  27        3.63        4.79      0.73 o
   0   6  27        3.67        4.63      0.73 o
   1   6  27        5.81        4.81      0.74 o
   2   6  27        0.23        0.99      1.12 o
  -4   7  27        8.46        5.96      1.03 o
  -3   7  27        3.95        4.86      0.94 o
  -2   7  27        4.71        4.39      0.94 o
  -1   7  27        9.65        8.63      0.82 o
   0   7  27        2.11        2.67      0.84 o
   1   7  27        7.31        6.25      0.99 o
  -2   8  27        7.69        3.66      0.94 o
  -1   8  27        5.03        6.67      1.05 o
   0   8  27        0.20        1.53      0.78 o
  -6   0  28        2.81        7.58      1.40 o
  -5   0  28        0.09        0.00      0.89 o
  -4   0  28        3.88        4.15      1.15 o
  -3   0  28       60.28       70.90      3.19 o
  -2   0  28        0.76       -0.54      1.02 o
  -1   0  28        4.34        4.08      0.85 o
   0   0  28        2.22        4.51      0.90 o
   1   0  28       42.08       47.26      2.68 o
   2   0  28       25.59       17.68      2.17 o
   3   0  28       34.30       35.90      2.68 o
  -6   1  28        2.77        2.07      0.89 o
  -5   1  28        2.49        2.53      1.41 o
  -4   1  28        0.06        1.04      0.80 o
  -3   1  28        0.00        2.48      0.85 o
  -2   1  28        1.45       -0.65      0.76 o
  -1   1  28        7.56        6.48      0.73 o
   0   1  28        7.12        6.49      0.68 o
   1   1  28        7.98       11.52      1.51 o
   2   1  28        5.37        4.06      1.08 o
   3   1  28        7.81       12.24      1.26 o
  -5   2  28        3.50        4.15      0.90 o
  -4   2  28        2.77        2.60      1.15 o
  -3   2  28       22.44       23.54      1.58 o
  -2   2  28        1.00        1.75      0.85 o
  -1   2  28        4.76        4.58      0.68 o
   0   2  28        9.95       11.12      0.80 o
   1   2  28        1.16        1.53      1.24 o
   2   2  28       53.84       52.13      2.84 o
   3   2  28        0.20        2.19      1.41 o
  -5   3  28       17.94       20.02      2.17 o
  -4   3  28        1.97        1.20      0.76 o
  -3   3  28        5.83        2.64      0.85 o
  -2   3  28        9.52        8.74      1.12 o
  -1   3  28        0.89        2.19      0.69 o
   0   3  28        6.02        5.97      0.66 o
   1   3  28       10.33       13.63      1.10 o
   2   3  28        7.94       11.80      1.72 o
   3   3  28        0.15        3.85      0.98 o
  -5   4  28        6.08        8.68      1.56 o
  -4   4  28        0.09        0.22      0.76 o
  -3   4  28        1.09        0.23      0.76 o
  -2   4  28        3.34        4.51      0.99 o
  -1   4  28       20.80       22.21      1.16 o
   0   4  28        8.61       10.57      0.77 o
   1   4  28        3.34        1.40      0.94 o
   2   4  28        0.93        0.99      0.99 o
   3   4  28        0.04        1.09      0.99 o
  -4   5  28        0.09        3.34      0.81 o
  -3   5  28       16.97       15.37      1.35 o
  -2   5  28        3.50        4.51      0.99 o
  -1   5  28       25.73       30.88      1.29 o
   0   5  28        0.21        0.08      0.65 o
   1   5  28        0.56       -0.63      0.90 o
   2   5  28        0.80        1.35      0.94 o
  -4   6  28        7.85        2.41      1.20 o
  -3   6  28        2.06        3.03      1.46 o
  -2   6  28        0.68        2.25      0.89 o
  -1   6  28        4.85        9.36      0.80 o
   0   6  28        6.96       10.54      1.09 o
   1   6  28        2.43        4.50      0.89 o
   2   6  28        5.37        8.12      1.66 o
  -3   7  28        0.38        0.94      0.80 o
  -2   7  28        0.01       -1.25      1.25 o
  -1   7  28       12.50       14.32      0.95 o
   0   7  28       12.75       11.43      0.83 o
  -4   1  29       17.93       18.84      1.40 o
  -3   1  29       17.80       17.20      1.40 o
  -2   1  29       15.77       13.82      1.46 o
  -1   1  29        3.16        3.26      0.60 o
   0   1  29        8.34        4.77      0.67 o
   1   1  29        7.76        6.33      1.87 o
   2   1  29        2.71        3.18      1.03 o
   3   1  29       34.94       37.00      1.98 o
  -4   2  29        0.19       -0.83      0.83 o
  -3   2  29        0.93        2.21      1.30 o
  -2   2  29        6.19        8.35      1.25 o
  -1   2  29        0.53        1.88      0.60 o
   0   2  29        1.42        1.72      0.73 o
   1   2  29        0.16       -0.38      1.15 o
   2   2  29       11.01       15.15      1.40 o
   3   2  29        0.30        2.86      0.85 o
  -5   3  29        2.10        3.25      1.15 o
  -4   3  29        2.26       -0.26      0.78 o
  -3   3  29        8.40        9.70      1.87 o
  -2   3  29        3.42        0.63      0.81 o
  -1   3  29        0.64        1.36      0.64 o
   0   3  29        0.18        0.17      0.52 o
   1   3  29        3.42        2.07      0.90 o
   2   3  29       16.46       18.06      1.86 o
  -4   4  29        5.98        9.73      1.12 o
  -3   4  29        0.12       -0.72      0.72 o
  -2   4  29        0.30        1.26      1.41 o
  -1   4  29        0.19        1.61      1.29 o
   0   4  29        1.28       -0.33      0.45 o
   1   4  29        0.00       -1.01      1.01 o
   2   4  29        0.04        0.60      0.80 o
  -4   5  29       12.19       14.36      1.31 o
  -3   5  29        3.25        2.08      0.85 o
  -2   5  29        0.97       -0.81      0.81 o
  -1   5  29        3.91        3.67      1.62 o
   0   5  29        0.12        0.91      0.58 o
   1   5  29        0.17       -0.67      0.67 o
  -3   6  29        0.55        0.29      0.76 o
  -2   6  29        0.45       -1.41      1.41 o
  -1   6  29        1.91        2.71      0.83 o
   0   6  29        0.41        2.65      0.61 o
  -4   0  30        6.26        4.15      1.28 o
  -3   0  30        0.26        0.90      1.15 o
  -2   0  30        0.10       -1.02      1.02 o
  -1   0  30        0.53        0.72      0.64 o
   0   0  30        2.85        1.55      0.76 o
   1   0  30        2.85        2.53      1.40 o
   2   0  30       22.69       29.22      2.42 o
  -4   1  30        0.16        0.27      0.72 o
  -3   1  30        0.01        0.45      0.81 o
  -2   1  30        0.04        0.67      0.85 o
  -1   1  30        0.43        1.60      0.60 o
   0   1  30        0.35        1.65      0.52 o
   1   1  30        0.19        0.93      1.13 o
   2   1  30        0.11        4.90      1.77 o
  -4   2  30        3.15        1.68      0.76 o
  -3   2  30        2.20        4.47      0.94 o
  -2   2  30        0.65        0.50      0.80 o
  -1   2  30        0.00        0.45      0.87 o
   0   2  30        0.04        0.72      0.54 o
   1   2  30       16.00       15.88      1.35 o
   2   2  30       17.80       23.66      1.58 o
  -4   3  30        4.12        4.27      1.15 o
  -3   3  30        1.71        4.69      0.94 o
  -2   3  30        3.15        3.84      0.94 o
  -1   3  30        0.02        0.04      0.53 o
   0   3  30        4.88        5.08      0.63 o
   1   3  30        3.71        5.93      0.99 o
   2   3  30        0.76        4.06      0.90 o
  -3   4  30        2.22        0.36      0.80 o
  -2   4  30        1.73        3.96      1.87 o
  -1   4  30        1.08       -0.20      0.56 o
   0   4  30        0.06       -0.10      0.95 o
   1   4  30        3.21        2.99      0.97 o
  -3   5  30       12.28       15.04      1.35 o
  -2   5  30        0.11        1.65      0.85 o
  -1   5  30        2.08        3.00      0.60 o
   0   5  30        0.00        2.53      0.56 o
  -4   1  31        3.05        3.16      0.81 o
  -3   1  31        7.65       10.11      1.17 o
  -2   1  31        4.24        2.35      1.61 o
  -1   1  31        2.97        1.14      0.54 o
   0   1  31        0.03       -0.50      0.50 o
   1   1  31        2.53        3.07      0.90 o
  -3   2  31        0.25       -0.18      0.72 o
  -2   2  31        1.45        1.17      0.81 o
  -1   2  31        0.68        2.88      0.70 o
   0   2  31        0.11        0.66      0.48 o
   1   2  31        0.54        2.35      0.81 o
  -3   3  31        2.76        2.82      0.85 o
  -2   3  31        2.18        2.30      0.94 o
  -1   3  31        0.05       -0.04      0.64 o
   0   3  31        0.15        1.51      0.79 o
  -2   4  31        0.07       -0.63      0.76 o
  -1   4  31        6.06        5.96      0.83 o
   0   4  31        0.78        3.31      1.01 o
  -2   0  32        2.07        4.69      1.28 o
  -1   0  32       13.16       17.32      1.79 o
   0   0  32        4.82        6.14      1.00 o
  -2   1  32        2.04        2.76      0.89 o
  -1   1  32        2.19        1.10      0.76 o
   0   1  32        4.00       10.02      1.20 o
  -2   2  32        5.08        3.16      0.90 o
  -1   2  32        6.02       11.47      1.12 o
 
